# Supplementary material for: Spin Orbit Coupling in Orthogonal Charge Transfer States: (TD-)DFT of Pyrene—Dimethylaniline
Source: Molecules. 2022 Jan 28;27(3):891. doi: 10.3390/molecules27030891 (PMC8839636; doi:10.3390/molecules27030891)
Supplement: Supplementary file 1 [file molecules-27-00891-s001.zip]

Archive with 1,886 entries (1,152 files):
- Supplementary-Materials-Bissesar-Williams-27-01-2022/
- Supplementary-Materials-Bissesar-Williams-27-01-2022/.DS_Store
- __MACOSX/
- __MACOSX/Supplementary-Materials-Bissesar-Williams-27-01-2022/
- __MACOSX/Supplementary-Materials-Bissesar-Williams-27-01-2022/._.DS_Store
- Supplementary-Materials-Bissesar-Williams-27-01-2022/Matlab files/
- Supplementary-Materials-Bissesar-Williams-27-01-2022/Matlab files/.DS_Store
- __MACOSX/Supplementary-Materials-Bissesar-Williams-27-01-2022/Matlab files/
- __MACOSX/Supplementary-Materials-Bissesar-Williams-27-01-2022/Matlab files/._.DS_Store
- Supplementary-Materials-Bissesar-Williams-27-01-2022/Matlab files/SOC/
- Supplementary-Materials-Bissesar-Williams-27-01-2022/Matlab files/SOC/SOC_energy_calculations.txt
- __MACOSX/Supplementary-Materials-Bissesar-Williams-27-01-2022/Matlab files/SOC/
- __MACOSX/Supplementary-Materials-Bissesar-Williams-27-01-2022/Matlab files/SOC/._SOC_energy_calculations.txt
- Supplementary-Materials-Bissesar-Williams-27-01-2022/Matlab files/SOC/Amsprep-SOC-coordinates.txt
- __MACOSX/Supplementary-Materials-Bissesar-Williams-27-01-2022/Matlab files/SOC/._Amsprep-SOC-coordinates.txt
- Supplementary-Materials-Bissesar-Williams-27-01-2022/Matlab files/SOC/SOC.txt
- __MACOSX/Supplementary-Materials-Bissesar-Williams-27-01-2022/Matlab files/SOC/._SOC.txt
- Supplementary-Materials-Bissesar-Williams-27-01-2022/Matlab files/SOC/replace_coordinates_SOC.m
- __MACOSX/Supplementary-Materials-Bissesar-Williams-27-01-2022/Matlab files/SOC/._replace_coordinates_SOC.m
- __MACOSX/Supplementary-Materials-Bissesar-Williams-27-01-2022/Matlab files/._SOC
- Supplementary-Materials-Bissesar-Williams-27-01-2022/Matlab files/CS/
- Supplementary-Materials-Bissesar-Williams-27-01-2022/Matlab files/CS/Coordinate generation/
- Supplementary-Materials-Bissesar-Williams-27-01-2022/Matlab files/CS/Coordinate generation/replace_coordinates_CT.m
- __MACOSX/Supplementary-Materials-Bissesar-Williams-27-01-2022/Matlab files/CS/
- __MACOSX/Supplementary-Materials-Bissesar-Williams-27-01-2022/Matlab files/CS/Coordinate generation/
- __MACOSX/Supplementary-Materials-Bissesar-Williams-27-01-2022/Matlab files/CS/Coordinate generation/._replace_coordinates_CT.m
- Supplementary-Materials-Bissesar-Williams-27-01-2022/Matlab files/CS/Coordinate generation/Amsprep-CT-coordinates.txt
- __MACOSX/Supplementary-Materials-Bissesar-Williams-27-01-2022/Matlab files/CS/Coordinate generation/._Amsprep-CT-coordinates.txt
- Supplementary-Materials-Bissesar-Williams-27-01-2022/Matlab files/CS/Coordinate generation/Template files/
- Supplementary-Materials-Bissesar-Williams-27-01-2022/Matlab files/CS/Coordinate generation/Template files/PyrDMA-vab.txt
- __MACOSX/Supplementary-Materials-Bissesar-Williams-27-01-2022/Matlab files/CS/Coordinate generation/Template files/
- __MACOSX/Supplementary-Materials-Bissesar-Williams-27-01-2022/Matlab files/CS/Coordinate generation/Template files/._PyrDMA-vab.txt
- Supplementary-Materials-Bissesar-Williams-27-01-2022/Matlab files/CS/Coordinate generation/Template files/PyrDMA-Fragment-a.txt
- __MACOSX/Supplementary-Materials-Bissesar-Williams-27-01-2022/Matlab files/CS/Coordinate generation/Template files/._PyrDMA-Fragment-a.txt
- Supplementary-Materials-Bissesar-Williams-27-01-2022/Matlab files/CS/Coordinate generation/Template files/PyrDMA-Fragment-b.txt
- __MACOSX/Supplementary-Materials-Bissesar-Williams-27-01-2022/Matlab files/CS/Coordinate generation/Template files/._PyrDMA-Fragment-b.txt
- __MACOSX/Supplementary-Materials-Bissesar-Williams-27-01-2022/Matlab files/CS/Coordinate generation/._Template files
- __MACOSX/Supplementary-Materials-Bissesar-Williams-27-01-2022/Matlab files/CS/._Coordinate generation
- Supplementary-Materials-Bissesar-Williams-27-01-2022/Matlab files/CS/.DS_Store
- __MACOSX/Supplementary-Materials-Bissesar-Williams-27-01-2022/Matlab files/CS/._.DS_Store
- Supplementary-Materials-Bissesar-Williams-27-01-2022/Matlab files/CS/Terminal-Commands-Lisa/
- Supplementary-Materials-Bissesar-Williams-27-01-2022/Matlab files/CS/Terminal-Commands-Lisa/CT_calculations-fragment-a.txt
- __MACOSX/Supplementary-Materials-Bissesar-Williams-27-01-2022/Matlab files/CS/Terminal-Commands-Lisa/
- __MACOSX/Supplementary-Materials-Bissesar-Williams-27-01-2022/Matlab files/CS/Terminal-Commands-Lisa/._CT_calculations-fragment-a.txt
- Supplementary-Materials-Bissesar-Williams-27-01-2022/Matlab files/CS/Terminal-Commands-Lisa/CT_calculations-vab.txt.txt
- __MACOSX/Supplementary-Materials-Bissesar-Williams-27-01-2022/Matlab files/CS/Terminal-Commands-Lisa/._CT_calculations-vab.txt.txt
- Supplementary-Materials-Bissesar-Williams-27-01-2022/Matlab files/CS/Terminal-Commands-Lisa/CT_calculations-fragment-b.txt
- __MACOSX/Supplementary-Materials-Bissesar-Williams-27-01-2022/Matlab files/CS/Terminal-Commands-Lisa/._CT_calculations-fragment-b.txt
- __MACOSX/Supplementary-Materials-Bissesar-Williams-27-01-2022/Matlab files/CS/._Terminal-Commands-Lisa
- __MACOSX/Supplementary-Materials-Bissesar-Williams-27-01-2022/Matlab files/._CS
- Supplementary-Materials-Bissesar-Williams-27-01-2022/Matlab files/Plotting&functions/
- Supplementary-Materials-Bissesar-Williams-27-01-2022/Matlab files/Plotting&functions/.DS_Store
- __MACOSX/Supplementary-Materials-Bissesar-Williams-27-01-2022/Matlab files/Plotting&functions/
- __MACOSX/Supplementary-Materials-Bissesar-Williams-27-01-2022/Matlab files/Plotting&functions/._.DS_Store
- Supplementary-Materials-Bissesar-Williams-27-01-2022/Matlab files/Plotting&functions/plotting/
- Supplementary-Materials-Bissesar-Williams-27-01-2022/Matlab files/Plotting&functions/plotting/.DS_Store
- __MACOSX/Supplementary-Materials-Bissesar-Williams-27-01-2022/Matlab files/Plotting&functions/plotting/
- __MACOSX/Supplementary-Materials-Bissesar-Williams-27-01-2022/Matlab files/Plotting&functions/plotting/._.DS_Store
- Supplementary-Materials-Bissesar-Williams-27-01-2022/Matlab files/Plotting&functions/plotting/SOC/
- Supplementary-Materials-Bissesar-Williams-27-01-2022/Matlab files/Plotting&functions/plotting/SOC/SOC_PyrDMA.m
- __MACOSX/Supplementary-Materials-Bissesar-Williams-27-01-2022/Matlab files/Plotting&functions/plotting/SOC/
- __MACOSX/Supplementary-Materials-Bissesar-Williams-27-01-2022/Matlab files/Plotting&functions/plotting/SOC/._SOC_PyrDMA.m
- __MACOSX/Supplementary-Materials-Bissesar-Williams-27-01-2022/Matlab files/Plotting&functions/plotting/._SOC
- Supplementary-Materials-Bissesar-Williams-27-01-2022/Matlab files/Plotting&functions/plotting/Vcs/
- Supplementary-Materials-Bissesar-Williams-27-01-2022/Matlab files/Plotting&functions/plotting/Vcs/CT_PyrDMA.m
- __MACOSX/Supplementary-Materials-Bissesar-Williams-27-01-2022/Matlab files/Plotting&functions/plotting/Vcs/
- __MACOSX/Supplementary-Materials-Bissesar-Williams-27-01-2022/Matlab files/Plotting&functions/plotting/Vcs/._CT_PyrDMA.m
- Supplementary-Materials-Bissesar-Williams-27-01-2022/Matlab files/Plotting&functions/plotting/Vcs/CT_PyrDMA2.m
- __MACOSX/Supplementary-Materials-Bissesar-Williams-27-01-2022/Matlab files/Plotting&functions/plotting/Vcs/._CT_PyrDMA2.m
- __MACOSX/Supplementary-Materials-Bissesar-Williams-27-01-2022/Matlab files/Plotting&functions/plotting/._Vcs
- Supplementary-Materials-Bissesar-Williams-27-01-2022/Matlab files/Plotting&functions/plotting/Energetics/
- Supplementary-Materials-Bissesar-Williams-27-01-2022/Matlab files/Plotting&functions/plotting/Energetics/Energy_PyrDMA.m
- __MACOSX/Supplementary-Materials-Bissesar-Williams-27-01-2022/Matlab files/Plotting&functions/plotting/Energetics/
- __MACOSX/Supplementary-Materials-Bissesar-Williams-27-01-2022/Matlab files/Plotting&functions/plotting/Energetics/._Energy_PyrDMA.m
- __MACOSX/Supplementary-Materials-Bissesar-Williams-27-01-2022/Matlab files/Plotting&functions/plotting/._Energetics
- Supplementary-Materials-Bissesar-Williams-27-01-2022/Matlab files/Plotting&functions/plotting/Extras/
- Supplementary-Materials-Bissesar-Williams-27-01-2022/Matlab files/Plotting&functions/plotting/Extras/correlation.m
- __MACOSX/Supplementary-Materials-Bissesar-Williams-27-01-2022/Matlab files/Plotting&functions/plotting/Extras/
- __MACOSX/Supplementary-Materials-Bissesar-Williams-27-01-2022/Matlab files/Plotting&functions/plotting/Extras/._correlation.m
- Supplementary-Materials-Bissesar-Williams-27-01-2022/Matlab files/Plotting&functions/plotting/Extras/RCTplots.m
- __MACOSX/Supplementary-Materials-Bissesar-Williams-27-01-2022/Matlab files/Plotting&functions/plotting/Extras/._RCTplots.m
- __MACOSX/Supplementary-Materials-Bissesar-Williams-27-01-2022/Matlab files/Plotting&functions/plotting/._Extras
- __MACOSX/Supplementary-Materials-Bissesar-Williams-27-01-2022/Matlab files/Plotting&functions/._plotting
- Supplementary-Materials-Bissesar-Williams-27-01-2022/Matlab files/Plotting&functions/functions/
- Supplementary-Materials-Bissesar-Williams-27-01-2022/Matlab files/Plotting&functions/functions/findmin.m
- __MACOSX/Supplementary-Materials-Bissesar-Williams-27-01-2022/Matlab files/Plotting&functions/functions/
- __MACOSX/Supplementary-Materials-Bissesar-Williams-27-01-2022/Matlab files/Plotting&functions/functions/._findmin.m
- Supplementary-Materials-Bissesar-Williams-27-01-2022/Matlab files/Plotting&functions/functions/minimum_spline.m
- __MACOSX/Supplementary-Materials-Bissesar-Williams-27-01-2022/Matlab files/Plotting&functions/functions/._minimum_spline.m
- Supplementary-Materials-Bissesar-Williams-27-01-2022/Matlab files/Plotting&functions/functions/RCTplot_main.m
- __MACOSX/Supplementary-Materials-Bissesar-Williams-27-01-2022/Matlab files/Plotting&functions/functions/._RCTplot_main.m
- Supplementary-Materials-Bissesar-Williams-27-01-2022/Matlab files/Plotting&functions/functions/energyplot.m
- __MACOSX/Supplementary-Materials-Bissesar-Williams-27-01-2022/Matlab files/Plotting&functions/functions/._energyplot.m
- Supplementary-Materials-Bissesar-Williams-27-01-2022/Matlab files/Plotting&functions/functions/CT_plot.m
- __MACOSX/Supplementary-Materials-Bissesar-Williams-27-01-2022/Matlab files/Plotting&functions/functions/._CT_plot.m
- Supplementary-Materials-Bissesar-Williams-27-01-2022/Matlab files/Plotting&functions/functions/SOCplot.m
- __MACOSX/Supplementary-Materials-Bissesar-Williams-27-01-2022/Matlab files/Plotting&functions/functions/._SOCplot.m
- __MACOSX/Supplementary-Materials-Bissesar-Williams-27-01-2022/Matlab files/Plotting&functions/._functions
- __MACOSX/Supplementary-Materials-Bissesar-Williams-27-01-2022/Matlab files/._Plotting&functions
- __MACOSX/Supplementary-Materials-Bissesar-Williams-27-01-2022/._Matlab files
- Supplementary-Materials-Bissesar-Williams-27-01-2022/READ-ME-ADF-supporting-Bissesar-2022.txt
- __MACOSX/Supplementary-Materials-Bissesar-Williams-27-01-2022/._READ-ME-ADF-supporting-Bissesar-2022.txt
- Supplementary-Materials-Bissesar-Williams-27-01-2022/Input-RMW-excitations/
- Supplementary-Materials-Bissesar-Williams-27-01-2022/Input-RMW-excitations/PyrDMA-w-4CzIPN_SOCME-3-TOL.txt
- __MACOSX/Supplementary-Materials-Bissesar-Williams-27-01-2022/Input-RMW-excitations/
- __MACOSX/Supplementary-Materials-Bissesar-Williams-27-01-2022/Input-RMW-excitations/._PyrDMA-w-4CzIPN_SOCME-3-TOL.txt
- Supplementary-Materials-Bissesar-Williams-27-01-2022/Input-RMW-excitations/.DS_Store
- __MACOSX/Supplementary-Materials-Bissesar-Williams-27-01-2022/Input-RMW-excitations/._.DS_Store
- Supplementary-Materials-Bissesar-Williams-27-01-2022/Input-RMW-excitations/PyrDMA-w-4CzIPN_SOCME-3-NHX-2.txt
- __MACOSX/Supplementary-Materials-Bissesar-Williams-27-01-2022/Input-RMW-excitations/._PyrDMA-w-4CzIPN_SOCME-3-NHX-2.txt
- Supplementary-Materials-Bissesar-Williams-27-01-2022/Input-RMW-excitations/PyrDMA-w-4CzIPN_SOCME-3-NHX-1.txt
- __MACOSX/Supplementary-Materials-Bissesar-Williams-27-01-2022/Input-RMW-excitations/._PyrDMA-w-4CzIPN_SOCME-3-NHX-1.txt
- Supplementary-Materials-Bissesar-Williams-27-01-2022/Input-RMW-excitations/slurm-6570180.out
- __MACOSX/Supplementary-Materials-Bissesar-Williams-27-01-2022/Input-RMW-excitations/._slurm-6570180.out
- Supplementary-Materials-Bissesar-Williams-27-01-2022/Input-RMW-excitations/ADF-2017/
- Supplementary-Materials-Bissesar-Williams-27-01-2022/Input-RMW-excitations/ADF-2017/Pyr-DMA-T1-SC-DEC-24-input.txt
- __MACOSX/Supplementary-Materials-Bissesar-Williams-27-01-2022/Input-RMW-excitations/ADF-2017/
- __MACOSX/Supplementary-Materials-Bissesar-Williams-27-01-2022/Input-RMW-excitations/ADF-2017/._Pyr-DMA-T1-SC-DEC-24-input.txt
- Supplementary-Materials-Bissesar-Williams-27-01-2022/Input-RMW-excitations/ADF-2017/Pyr-DMA-S0-SC-DEC-24-input.txt
- __MACOSX/Supplementary-Materials-Bissesar-Williams-27-01-2022/Input-RMW-excitations/ADF-2017/._Pyr-DMA-S0-SC-DEC-24-input.txt
- __MACOSX/Supplementary-Materials-Bissesar-Williams-27-01-2022/Input-RMW-excitations/._ADF-2017
- Supplementary-Materials-Bissesar-Williams-27-01-2022/Input-RMW-excitations/slurm-6570205.out
- __MACOSX/Supplementary-Materials-Bissesar-Williams-27-01-2022/Input-RMW-excitations/._slurm-6570205.out
- Supplementary-Materials-Bissesar-Williams-27-01-2022/Input-RMW-excitations/slurm-6570204.out
- __MACOSX/Supplementary-Materials-Bissesar-Williams-27-01-2022/Input-RMW-excitations/._slurm-6570204.out
- Supplementary-Materials-Bissesar-Williams-27-01-2022/Input-RMW-excitations/PyrDMA-w-4CzIPN_SOCME-3.txt
- __MACOSX/Supplementary-Materials-Bissesar-Williams-27-01-2022/Input-RMW-excitations/._PyrDMA-w-4CzIPN_SOCME-3.txt
- Supplementary-Materials-Bissesar-Williams-27-01-2022/Input-RMW-excitations/PyrDMA-w-4CzIPN_SOCME-3-ACN-1.txt
- __MACOSX/Supplementary-Materials-Bissesar-Williams-27-01-2022/Input-RMW-excitations/._PyrDMA-w-4CzIPN_SOCME-3-ACN-1.txt
- Supplementary-Materials-Bissesar-Williams-27-01-2022/Input-RMW-excitations/PyrDMA-w-4CzIPN_SOCME-5.txt
- __MACOSX/Supplementary-Materials-Bissesar-Williams-27-01-2022/Input-RMW-excitations/._PyrDMA-w-4CzIPN_SOCME-5.txt
- Supplementary-Materials-Bissesar-Williams-27-01-2022/Input-RMW-excitations/PyrDMA-w-4CzIPN_SOCME-3-ACN-3.txt
- __MACOSX/Supplementary-Materials-Bissesar-Williams-27-01-2022/Input-RMW-excitations/._PyrDMA-w-4CzIPN_SOCME-3-ACN-3.txt
- Supplementary-Materials-Bissesar-Williams-27-01-2022/Input-RMW-excitations/PyrDMA-w-4CzIPN_SOCME-3-ACN-2.txt
- __MACOSX/Supplementary-Materials-Bissesar-Williams-27-01-2022/Input-RMW-excitations/._PyrDMA-w-4CzIPN_SOCME-3-ACN-2.txt
- __MACOSX/Supplementary-Materials-Bissesar-Williams-27-01-2022/._Input-RMW-excitations
- Supplementary-Materials-Bissesar-Williams-27-01-2022/Input files/
- Supplementary-Materials-Bissesar-Williams-27-01-2022/Input files/Gamma/
- Supplementary-Materials-Bissesar-Williams-27-01-2022/Input files/Gamma/4-thiothymine/
- Supplementary-Materials-Bissesar-Williams-27-01-2022/Input files/Gamma/4-thiothymine/Gamma=0.55/
- Supplementary-Materials-Bissesar-Williams-27-01-2022/Input files/Gamma/4-thiothymine/Gamma=0.55/4-thio-thymine-G55-SOC18.txt
- __MACOSX/Supplementary-Materials-Bissesar-Williams-27-01-2022/Input files/
- __MACOSX/Supplementary-Materials-Bissesar-Williams-27-01-2022/Input files/Gamma/
- __MACOSX/Supplementary-Materials-Bissesar-Williams-27-01-2022/Input files/Gamma/4-thiothymine/
- __MACOSX/Supplementary-Materials-Bissesar-Williams-27-01-2022/Input files/Gamma/4-thiothymine/Gamma=0.55/
- __MACOSX/Supplementary-Materials-Bissesar-Williams-27-01-2022/Input files/Gamma/4-thiothymine/Gamma=0.55/._4-thio-thymine-G55-SOC18.txt
- __MACOSX/Supplementary-Materials-Bissesar-Williams-27-01-2022/Input files/Gamma/4-thiothymine/._Gamma=0.55
- Supplementary-Materials-Bissesar-Williams-27-01-2022/Input files/Gamma/4-thiothymine/Gamma=0.30/
- Supplementary-Materials-Bissesar-Williams-27-01-2022/Input files/Gamma/4-thiothymine/Gamma=0.30/4-thio-thymine-G30-SOC13.txt
- __MACOSX/Supplementary-Materials-Bissesar-Williams-27-01-2022/Input files/Gamma/4-thiothymine/Gamma=0.30/
- __MACOSX/Supplementary-Materials-Bissesar-Williams-27-01-2022/Input files/Gamma/4-thiothymine/Gamma=0.30/._4-thio-thymine-G30-SOC13.txt
- __MACOSX/Supplementary-Materials-Bissesar-Williams-27-01-2022/Input files/Gamma/4-thiothymine/._Gamma=0.30
- Supplementary-Materials-Bissesar-Williams-27-01-2022/Input files/Gamma/4-thiothymine/Gamma=0.65/
- Supplementary-Materials-Bissesar-Williams-27-01-2022/Input files/Gamma/4-thiothymine/Gamma=0.65/4-thio-thymine-G65-SOC20.txt
- __MACOSX/Supplementary-Materials-Bissesar-Williams-27-01-2022/Input files/Gamma/4-thiothymine/Gamma=0.65/
- __MACOSX/Supplementary-Materials-Bissesar-Williams-27-01-2022/Input files/Gamma/4-thiothymine/Gamma=0.65/._4-thio-thymine-G65-SOC20.txt
- __MACOSX/Supplementary-Materials-Bissesar-Williams-27-01-2022/Input files/Gamma/4-thiothymine/._Gamma=0.65
- Supplementary-Materials-Bissesar-Williams-27-01-2022/Input files/Gamma/4-thiothymine/Gamma=0.25/
- Supplementary-Materials-Bissesar-Williams-27-01-2022/Input files/Gamma/4-thiothymine/Gamma=0.25/4-thio-thymine-G25-SOC12.txt
- __MACOSX/Supplementary-Materials-Bissesar-Williams-27-01-2022/Input files/Gamma/4-thiothymine/Gamma=0.25/
- __MACOSX/Supplementary-Materials-Bissesar-Williams-27-01-2022/Input files/Gamma/4-thiothymine/Gamma=0.25/._4-thio-thymine-G25-SOC12.txt
- __MACOSX/Supplementary-Materials-Bissesar-Williams-27-01-2022/Input files/Gamma/4-thiothymine/._Gamma=0.25
- Supplementary-Materials-Bissesar-Williams-27-01-2022/Input files/Gamma/4-thiothymine/Gamma=0.40/
- Supplementary-Materials-Bissesar-Williams-27-01-2022/Input files/Gamma/4-thiothymine/Gamma=0.40/4-thio-thymine-G40-SOC15.txt
- __MACOSX/Supplementary-Materials-Bissesar-Williams-27-01-2022/Input files/Gamma/4-thiothymine/Gamma=0.40/
- __MACOSX/Supplementary-Materials-Bissesar-Williams-27-01-2022/Input files/Gamma/4-thiothymine/Gamma=0.40/._4-thio-thymine-G40-SOC15.txt
- __MACOSX/Supplementary-Materials-Bissesar-Williams-27-01-2022/Input files/Gamma/4-thiothymine/._Gamma=0.40
- Supplementary-Materials-Bissesar-Williams-27-01-2022/Input files/Gamma/4-thiothymine/Gamma=0.60/
- Supplementary-Materials-Bissesar-Williams-27-01-2022/Input files/Gamma/4-thiothymine/Gamma=0.60/4-thio-thymine-G60-SOC19.txt
- __MACOSX/Supplementary-Materials-Bissesar-Williams-27-01-2022/Input files/Gamma/4-thiothymine/Gamma=0.60/
- __MACOSX/Supplementary-Materials-Bissesar-Williams-27-01-2022/Input files/Gamma/4-thiothymine/Gamma=0.60/._4-thio-thymine-G60-SOC19.txt
- __MACOSX/Supplementary-Materials-Bissesar-Williams-27-01-2022/Input files/Gamma/4-thiothymine/._Gamma=0.60
- Supplementary-Materials-Bissesar-Williams-27-01-2022/Input files/Gamma/4-thiothymine/Gamma=0.35/
- Supplementary-Materials-Bissesar-Williams-27-01-2022/Input files/Gamma/4-thiothymine/Gamma=0.35/4-thio-thymine-G35-SOC14.txt
- __MACOSX/Supplementary-Materials-Bissesar-Williams-27-01-2022/Input files/Gamma/4-thiothymine/Gamma=0.35/
- __MACOSX/Supplementary-Materials-Bissesar-Williams-27-01-2022/Input files/Gamma/4-thiothymine/Gamma=0.35/._4-thio-thymine-G35-SOC14.txt
- __MACOSX/Supplementary-Materials-Bissesar-Williams-27-01-2022/Input files/Gamma/4-thiothymine/._Gamma=0.35
- Supplementary-Materials-Bissesar-Williams-27-01-2022/Input files/Gamma/4-thiothymine/Gamma=0.50/
- Supplementary-Materials-Bissesar-Williams-27-01-2022/Input files/Gamma/4-thiothymine/Gamma=0.50/4-thio-thymine-G50-SOC17.txt
- __MACOSX/Supplementary-Materials-Bissesar-Williams-27-01-2022/Input files/Gamma/4-thiothymine/Gamma=0.50/
- __MACOSX/Supplementary-Materials-Bissesar-Williams-27-01-2022/Input files/Gamma/4-thiothymine/Gamma=0.50/._4-thio-thymine-G50-SOC17.txt
- __MACOSX/Supplementary-Materials-Bissesar-Williams-27-01-2022/Input files/Gamma/4-thiothymine/._Gamma=0.50
- Supplementary-Materials-Bissesar-Williams-27-01-2022/Input files/Gamma/4-thiothymine/Gamma=0.45/
- Supplementary-Materials-Bissesar-Williams-27-01-2022/Input files/Gamma/4-thiothymine/Gamma=0.45/4-thio-thymine-G45-SOC16.txt
- __MACOSX/Supplementary-Materials-Bissesar-Williams-27-01-2022/Input files/Gamma/4-thiothymine/Gamma=0.45/
- __MACOSX/Supplementary-Materials-Bissesar-Williams-27-01-2022/Input files/Gamma/4-thiothymine/Gamma=0.45/._4-thio-thymine-G45-SOC16.txt
- __MACOSX/Supplementary-Materials-Bissesar-Williams-27-01-2022/Input files/Gamma/4-thiothymine/._Gamma=0.45
- Supplementary-Materials-Bissesar-Williams-27-01-2022/Input files/Gamma/4-thiothymine/Gamma=0.20/
- Supplementary-Materials-Bissesar-Williams-27-01-2022/Input files/Gamma/4-thiothymine/Gamma=0.20/4-thio-thymine-G20-SOC11.txt
- __MACOSX/Supplementary-Materials-Bissesar-Williams-27-01-2022/Input files/Gamma/4-thiothymine/Gamma=0.20/
- __MACOSX/Supplementary-Materials-Bissesar-Williams-27-01-2022/Input files/Gamma/4-thiothymine/Gamma=0.20/._4-thio-thymine-G20-SOC11.txt
- __MACOSX/Supplementary-Materials-Bissesar-Williams-27-01-2022/Input files/Gamma/4-thiothymine/._Gamma=0.20
- __MACOSX/Supplementary-Materials-Bissesar-Williams-27-01-2022/Input files/Gamma/._4-thiothymine
- Supplementary-Materials-Bissesar-Williams-27-01-2022/Input files/Gamma/ACETONE/
- Supplementary-Materials-Bissesar-Williams-27-01-2022/Input files/Gamma/ACETONE/Gamma=0.55/
- Supplementary-Materials-Bissesar-Williams-27-01-2022/Input files/Gamma/ACETONE/Gamma=0.55/acetone-G55-SOC.txt
- __MACOSX/Supplementary-Materials-Bissesar-Williams-27-01-2022/Input files/Gamma/ACETONE/
- __MACOSX/Supplementary-Materials-Bissesar-Williams-27-01-2022/Input files/Gamma/ACETONE/Gamma=0.55/
- __MACOSX/Supplementary-Materials-Bissesar-Williams-27-01-2022/Input files/Gamma/ACETONE/Gamma=0.55/._acetone-G55-SOC.txt
- __MACOSX/Supplementary-Materials-Bissesar-Williams-27-01-2022/Input files/Gamma/ACETONE/._Gamma=0.55
- Supplementary-Materials-Bissesar-Williams-27-01-2022/Input files/Gamma/ACETONE/Gamma=0.30/
- Supplementary-Materials-Bissesar-Williams-27-01-2022/Input files/Gamma/ACETONE/Gamma=0.30/acetone-G30-SOC.txt
- __MACOSX/Supplementary-Materials-Bissesar-Williams-27-01-2022/Input files/Gamma/ACETONE/Gamma=0.30/
- __MACOSX/Supplementary-Materials-Bissesar-Williams-27-01-2022/Input files/Gamma/ACETONE/Gamma=0.30/._acetone-G30-SOC.txt
- __MACOSX/Supplementary-Materials-Bissesar-Williams-27-01-2022/Input files/Gamma/ACETONE/._Gamma=0.30
- Supplementary-Materials-Bissesar-Williams-27-01-2022/Input files/Gamma/ACETONE/Gamma=0.65/
- Supplementary-Materials-Bissesar-Williams-27-01-2022/Input files/Gamma/ACETONE/Gamma=0.65/acetone-G65-SOC.txt
- __MACOSX/Supplementary-Materials-Bissesar-Williams-27-01-2022/Input files/Gamma/ACETONE/Gamma=0.65/
- __MACOSX/Supplementary-Materials-Bissesar-Williams-27-01-2022/Input files/Gamma/ACETONE/Gamma=0.65/._acetone-G65-SOC.txt
- __MACOSX/Supplementary-Materials-Bissesar-Williams-27-01-2022/Input files/Gamma/ACETONE/._Gamma=0.65
- Supplementary-Materials-Bissesar-Williams-27-01-2022/Input files/Gamma/ACETONE/Gamma=0.25/
- Supplementary-Materials-Bissesar-Williams-27-01-2022/Input files/Gamma/ACETONE/Gamma=0.25/acetone-G25-SOC.txt
- __MACOSX/Supplementary-Materials-Bissesar-Williams-27-01-2022/Input files/Gamma/ACETONE/Gamma=0.25/
- __MACOSX/Supplementary-Materials-Bissesar-Williams-27-01-2022/Input files/Gamma/ACETONE/Gamma=0.25/._acetone-G25-SOC.txt
- __MACOSX/Supplementary-Materials-Bissesar-Williams-27-01-2022/Input files/Gamma/ACETONE/._Gamma=0.25
- Supplementary-Materials-Bissesar-Williams-27-01-2022/Input files/Gamma/ACETONE/Gamma=0.40/
- Supplementary-Materials-Bissesar-Williams-27-01-2022/Input files/Gamma/ACETONE/Gamma=0.40/acetone-G40-SOC.txt
- __MACOSX/Supplementary-Materials-Bissesar-Williams-27-01-2022/Input files/Gamma/ACETONE/Gamma=0.40/
- __MACOSX/Supplementary-Materials-Bissesar-Williams-27-01-2022/Input files/Gamma/ACETONE/Gamma=0.40/._acetone-G40-SOC.txt
- __MACOSX/Supplementary-Materials-Bissesar-Williams-27-01-2022/Input files/Gamma/ACETONE/._Gamma=0.40
- Supplementary-Materials-Bissesar-Williams-27-01-2022/Input files/Gamma/ACETONE/Gamma=0.60/
- Supplementary-Materials-Bissesar-Williams-27-01-2022/Input files/Gamma/ACETONE/Gamma=0.60/acetone-G60-SOC.txt
- __MACOSX/Supplementary-Materials-Bissesar-Williams-27-01-2022/Input files/Gamma/ACETONE/Gamma=0.60/
- __MACOSX/Supplementary-Materials-Bissesar-Williams-27-01-2022/Input files/Gamma/ACETONE/Gamma=0.60/._acetone-G60-SOC.txt
- __MACOSX/Supplementary-Materials-Bissesar-Williams-27-01-2022/Input files/Gamma/ACETONE/._Gamma=0.60
- Supplementary-Materials-Bissesar-Williams-27-01-2022/Input files/Gamma/ACETONE/Gamma=0.35/
- Supplementary-Materials-Bissesar-Williams-27-01-2022/Input files/Gamma/ACETONE/Gamma=0.35/acetone-G35-SOC.txt
- __MACOSX/Supplementary-Materials-Bissesar-Williams-27-01-2022/Input files/Gamma/ACETONE/Gamma=0.35/
- __MACOSX/Supplementary-Materials-Bissesar-Williams-27-01-2022/Input files/Gamma/ACETONE/Gamma=0.35/._acetone-G35-SOC.txt
- __MACOSX/Supplementary-Materials-Bissesar-Williams-27-01-2022/Input files/Gamma/ACETONE/._Gamma=0.35
- Supplementary-Materials-Bissesar-Williams-27-01-2022/Input files/Gamma/ACETONE/Gamma=0.50/
- Supplementary-Materials-Bissesar-Williams-27-01-2022/Input files/Gamma/ACETONE/Gamma=0.50/acetone-G50-SOC.txt
- __MACOSX/Supplementary-Materials-Bissesar-Williams-27-01-2022/Input files/Gamma/ACETONE/Gamma=0.50/
- __MACOSX/Supplementary-Materials-Bissesar-Williams-27-01-2022/Input files/Gamma/ACETONE/Gamma=0.50/._acetone-G50-SOC.txt
- __MACOSX/Supplementary-Materials-Bissesar-Williams-27-01-2022/Input files/Gamma/ACETONE/._Gamma=0.50
- Supplementary-Materials-Bissesar-Williams-27-01-2022/Input files/Gamma/ACETONE/Gamma=0.45/
- Supplementary-Materials-Bissesar-Williams-27-01-2022/Input files/Gamma/ACETONE/Gamma=0.45/acetone-G45-SOC.txt
- __MACOSX/Supplementary-Materials-Bissesar-Williams-27-01-2022/Input files/Gamma/ACETONE/Gamma=0.45/
- __MACOSX/Supplementary-Materials-Bissesar-Williams-27-01-2022/Input files/Gamma/ACETONE/Gamma=0.45/._acetone-G45-SOC.txt
- __MACOSX/Supplementary-Materials-Bissesar-Williams-27-01-2022/Input files/Gamma/ACETONE/._Gamma=0.45
- Supplementary-Materials-Bissesar-Williams-27-01-2022/Input files/Gamma/ACETONE/Gamma=0.20/
- Supplementary-Materials-Bissesar-Williams-27-01-2022/Input files/Gamma/ACETONE/Gamma=0.20/acetone-G20-SOC.txt
- __MACOSX/Supplementary-Materials-Bissesar-Williams-27-01-2022/Input files/Gamma/ACETONE/Gamma=0.20/
- __MACOSX/Supplementary-Materials-Bissesar-Williams-27-01-2022/Input files/Gamma/ACETONE/Gamma=0.20/._acetone-G20-SOC.txt
- __MACOSX/Supplementary-Materials-Bissesar-Williams-27-01-2022/Input files/Gamma/ACETONE/._Gamma=0.20
- __MACOSX/Supplementary-Materials-Bissesar-Williams-27-01-2022/Input files/Gamma/._ACETONE
- Supplementary-Materials-Bissesar-Williams-27-01-2022/Input files/Gamma/PyrDMA/
- Supplementary-Materials-Bissesar-Williams-27-01-2022/Input files/Gamma/PyrDMA/Gas/
- Supplementary-Materials-Bissesar-Williams-27-01-2022/Input files/Gamma/PyrDMA/Gas/Gamma=0.55/
- Supplementary-Materials-Bissesar-Williams-27-01-2022/Input files/Gamma/PyrDMA/Gas/Gamma=0.55/PyrDMA-TZP-CAMYLYP-Gas-G55-SOC.txt
- __MACOSX/Supplementary-Materials-Bissesar-Williams-27-01-2022/Input files/Gamma/PyrDMA/
- __MACOSX/Supplementary-Materials-Bissesar-Williams-27-01-2022/Input files/Gamma/PyrDMA/Gas/
- __MACOSX/Supplementary-Materials-Bissesar-Williams-27-01-2022/Input files/Gamma/PyrDMA/Gas/Gamma=0.55/
- __MACOSX/Supplementary-Materials-Bissesar-Williams-27-01-2022/Input files/Gamma/PyrDMA/Gas/Gamma=0.55/._PyrDMA-TZP-CAMYLYP-Gas-G55-SOC.txt
- __MACOSX/Supplementary-Materials-Bissesar-Williams-27-01-2022/Input files/Gamma/PyrDMA/Gas/._Gamma=0.55
- Supplementary-Materials-Bissesar-Williams-27-01-2022/Input files/Gamma/PyrDMA/Gas/Gamma=0.30/
- Supplementary-Materials-Bissesar-Williams-27-01-2022/Input files/Gamma/PyrDMA/Gas/Gamma=0.30/PyrDMA-TZP-CAMYLYP-Gas-G30-SOC.txt
- __MACOSX/Supplementary-Materials-Bissesar-Williams-27-01-2022/Input files/Gamma/PyrDMA/Gas/Gamma=0.30/
- __MACOSX/Supplementary-Materials-Bissesar-Williams-27-01-2022/Input files/Gamma/PyrDMA/Gas/Gamma=0.30/._PyrDMA-TZP-CAMYLYP-Gas-G30-SOC.txt
- __MACOSX/Supplementary-Materials-Bissesar-Williams-27-01-2022/Input files/Gamma/PyrDMA/Gas/._Gamma=0.30
- Supplementary-Materials-Bissesar-Williams-27-01-2022/Input files/Gamma/PyrDMA/Gas/Gamma=0.65/
- Supplementary-Materials-Bissesar-Williams-27-01-2022/Input files/Gamma/PyrDMA/Gas/Gamma=0.65/PyrDMA-TZP-CAMYLYP-Gas-G65-SOC.txt
- __MACOSX/Supplementary-Materials-Bissesar-Williams-27-01-2022/Input files/Gamma/PyrDMA/Gas/Gamma=0.65/
- __MACOSX/Supplementary-Materials-Bissesar-Williams-27-01-2022/Input files/Gamma/PyrDMA/Gas/Gamma=0.65/._PyrDMA-TZP-CAMYLYP-Gas-G65-SOC.txt
- __MACOSX/Supplementary-Materials-Bissesar-Williams-27-01-2022/Input files/Gamma/PyrDMA/Gas/._Gamma=0.65
- Supplementary-Materials-Bissesar-Williams-27-01-2022/Input files/Gamma/PyrDMA/Gas/Gamma=0.25/
- Supplementary-Materials-Bissesar-Williams-27-01-2022/Input files/Gamma/PyrDMA/Gas/Gamma=0.25/PyrDMA-TZP-CAMYLYP-Gas-G25-SOC.txt
- __MACOSX/Supplementary-Materials-Bissesar-Williams-27-01-2022/Input files/Gamma/PyrDMA/Gas/Gamma=0.25/
- __MACOSX/Supplementary-Materials-Bissesar-Williams-27-01-2022/Input files/Gamma/PyrDMA/Gas/Gamma=0.25/._PyrDMA-TZP-CAMYLYP-Gas-G25-SOC.txt
- __MACOSX/Supplementary-Materials-Bissesar-Williams-27-01-2022/Input files/Gamma/PyrDMA/Gas/._Gamma=0.25
- Supplementary-Materials-Bissesar-Williams-27-01-2022/Input files/Gamma/PyrDMA/Gas/Gamma=0.40/
- Supplementary-Materials-Bissesar-Williams-27-01-2022/Input files/Gamma/PyrDMA/Gas/Gamma=0.40/PyrDMA-TZP-CAMYLYP-Gas-G40-SOC.txt
- __MACOSX/Supplementary-Materials-Bissesar-Williams-27-01-2022/Input files/Gamma/PyrDMA/Gas/Gamma=0.40/
- __MACOSX/Supplementary-Materials-Bissesar-Williams-27-01-2022/Input files/Gamma/PyrDMA/Gas/Gamma=0.40/._PyrDMA-TZP-CAMYLYP-Gas-G40-SOC.txt
- __MACOSX/Supplementary-Materials-Bissesar-Williams-27-01-2022/Input files/Gamma/PyrDMA/Gas/._Gamma=0.40
- Supplementary-Materials-Bissesar-Williams-27-01-2022/Input files/Gamma/PyrDMA/Gas/Gamma=0.60/
- Supplementary-Materials-Bissesar-Williams-27-01-2022/Input files/Gamma/PyrDMA/Gas/Gamma=0.60/PyrDMA-TZP-CAMYLYP-Gas-G60-SOC.txt
- __MACOSX/Supplementary-Materials-Bissesar-Williams-27-01-2022/Input files/Gamma/PyrDMA/Gas/Gamma=0.60/
- __MACOSX/Supplementary-Materials-Bissesar-Williams-27-01-2022/Input files/Gamma/PyrDMA/Gas/Gamma=0.60/._PyrDMA-TZP-CAMYLYP-Gas-G60-SOC.txt
- __MACOSX/Supplementary-Materials-Bissesar-Williams-27-01-2022/Input files/Gamma/PyrDMA/Gas/._Gamma=0.60
- Supplementary-Materials-Bissesar-Williams-27-01-2022/Input files/Gamma/PyrDMA/Gas/Gamma=0.35/
- Supplementary-Materials-Bissesar-Williams-27-01-2022/Input files/Gamma/PyrDMA/Gas/Gamma=0.35/PyrDMA-TZP-CAMYLYP-Gas-G35-SOC.txt
- __MACOSX/Supplementary-Materials-Bissesar-Williams-27-01-2022/Input files/Gamma/PyrDMA/Gas/Gamma=0.35/
- __MACOSX/Supplementary-Materials-Bissesar-Williams-27-01-2022/Input files/Gamma/PyrDMA/Gas/Gamma=0.35/._PyrDMA-TZP-CAMYLYP-Gas-G35-SOC.txt
- __MACOSX/Supplementary-Materials-Bissesar-Williams-27-01-2022/Input files/Gamma/PyrDMA/Gas/._Gamma=0.35
- Supplementary-Materials-Bissesar-Williams-27-01-2022/Input files/Gamma/PyrDMA/Gas/Gamma=0.50/
- Supplementary-Materials-Bissesar-Williams-27-01-2022/Input files/Gamma/PyrDMA/Gas/Gamma=0.50/PyrDMA-TZP-CAMYLYP-Gas-G50-SOC.txt
- __MACOSX/Supplementary-Materials-Bissesar-Williams-27-01-2022/Input files/Gamma/PyrDMA/Gas/Gamma=0.50/
- __MACOSX/Supplementary-Materials-Bissesar-Williams-27-01-2022/Input files/Gamma/PyrDMA/Gas/Gamma=0.50/._PyrDMA-TZP-CAMYLYP-Gas-G50-SOC.txt
- __MACOSX/Supplementary-Materials-Bissesar-Williams-27-01-2022/Input files/Gamma/PyrDMA/Gas/._Gamma=0.50
- Supplementary-Materials-Bissesar-Williams-27-01-2022/Input files/Gamma/PyrDMA/Gas/Gamma=0.45/
- Supplementary-Materials-Bissesar-Williams-27-01-2022/Input files/Gamma/PyrDMA/Gas/Gamma=0.45/PyrDMA-TZP-CAMYLYP-Gas-G45-SOC.txt
- __MACOSX/Supplementary-Materials-Bissesar-Williams-27-01-2022/Input files/Gamma/PyrDMA/Gas/Gamma=0.45/
- __MACOSX/Supplementary-Materials-Bissesar-Williams-27-01-2022/Input files/Gamma/PyrDMA/Gas/Gamma=0.45/._PyrDMA-TZP-CAMYLYP-Gas-G45-SOC.txt
- __MACOSX/Supplementary-Materials-Bissesar-Williams-27-01-2022/Input files/Gamma/PyrDMA/Gas/._Gamma=0.45
- Supplementary-Materials-Bissesar-Williams-27-01-2022/Input files/Gamma/PyrDMA/Gas/Gamma=0.20/
- Supplementary-Materials-Bissesar-Williams-27-01-2022/Input files/Gamma/PyrDMA/Gas/Gamma=0.20/PyrDMA-TZP-CAMYLYP-Gas-G20-SOC.txt
- __MACOSX/Supplementary-Materials-Bissesar-Williams-27-01-2022/Input files/Gamma/PyrDMA/Gas/Gamma=0.20/
- __MACOSX/Supplementary-Materials-Bissesar-Williams-27-01-2022/Input files/Gamma/PyrDMA/Gas/Gamma=0.20/._PyrDMA-TZP-CAMYLYP-Gas-G20-SOC.txt
- __MACOSX/Supplementary-Materials-Bissesar-Williams-27-01-2022/Input files/Gamma/PyrDMA/Gas/._Gamma=0.20
[truncated: 1,586 more entries]
