# Supplementary material for: Spin Orbit Coupling in Orthogonal Charge Transfer States: (TD-)DFT of Pyrene—Dimethylaniline
Source: Molecules. 2022 Jan 28;27(3):891. doi: 10.3390/molecules27030891 (PMC8839636; doi:10.3390/molecules27030891)
Supplement: Supplementary file 1 [file molecules-27-00891-s001.zip › Supplementary-Materials-Bissesar-Williams-27-01-2022/Matlab files/SOC/SOC_energy_calculations.txt]

#!/bin/bash

for dihedral in {0..39} ;do
  cd \angle"("$dihedral")"
  module load pre2019
  module load ADF
  module load ADF/2019.102-intelmpi
  sbatch SOC.txt
  cd ..
done
