# Supplementary material for: Spin Orbit Coupling in Orthogonal Charge Transfer States: (TD-)DFT of Pyrene—Dimethylaniline
Source: Molecules. 2022 Jan 28;27(3):891. doi: 10.3390/molecules27030891 (PMC8839636; doi:10.3390/molecules27030891)
Supplement: Supplementary file 1 [file molecules-27-00891-s001.zip › Supplementary-Materials-Bissesar-Williams-27-01-2022/Matlab files/CS/Coordinate generation/Amsprep-CT-coordinates.txt]

#!/bin/bash

mkdir scan2

for dihedral in {0..39} ;do
   
  #specify the .mol file here and the atoms between which the dihedral angle is defined
  #I use a step size of 9 degrees per scan

 "$AMSBIN/amsprep" -t GO -m PyrDMA-frag.mol -dihed "8 16 44 19 $((9*dihedral))"> "PyrDMA.txt"
  
  mkdir scan2/angle"("$dihedral")"
  mv PyrDMA.txt scan2/angle"("$dihedral")"/coordfrag.txt

done
