# Supplementary material for: Spin Orbit Coupling in Orthogonal Charge Transfer States: (TD-)DFT of Pyrene—Dimethylaniline
Source: Molecules. 2022 Jan 28;27(3):891. doi: 10.3390/molecules27030891 (PMC8839636; doi:10.3390/molecules27030891)
Supplement: Supplementary file 1 [file molecules-27-00891-s001.zip › Supplementary-Materials-Bissesar-Williams-27-01-2022/Matlab files/Plotting&functions/plotting/SOC/SOC_PyrDMA.m]

clear all
close all
fclose('all');
clc

font=16;
num=40;
x=0:9:360;
init=zeros(1,num+1);
ES1=init;
ET1=init;
SOCS1T1=init;
SOCT2T1=init;

%%
tickx=0:45:360;
%Gas
yyaxis left
for j=1:num
    filename = sprintf("C:/Users/Gebruiker/Desktop/Internship/plots/SOC-Pyr-DMA-dihedral-data/SOC-Pyr-DMA-dihedral-data/Gas/S1/angle(%d)/slurm.out",j);
    fid=fopen(filename);
    C = textscan(fid, '%s');
    C=C{1};
    Index = find(contains(C,'S1:'));
    SOCS1T1(j)=str2double(C{Index(2)+1});
    
    filename = sprintf("C:/Users/Gebruiker/Desktop/Internship/plots/SOC-Pyr-DMA-dihedral-data/SOC-Pyr-DMA-dihedral-data/Gas/T2/angle(%d)/slurm.out",j);
    fid=fopen(filename);
    C = textscan(fid, '%s');
    C=C{1};
    Index = find(contains(C,'T2:'));
    SOCT2T1(j)=str2double(C{Index(2)+1});
    
    fclose(fid);
    
end

SOCS1T1(end)=SOCS1T1(1);
SOCT2T1(end)=SOCT2T1(1);

SOCT2T1g=SOCT2T1;
SOCS1T1g=SOCS1T1;

SOCplot(x,SOCS1T1,font,'','-o')
hold on
SOCplot(x,SOCT2T1,font,'Gas','-s')
xlim([40 310])
legend('$<S_{1}|H_{SO}|T_{1}>$','$<T_{2}|H_{SO}|T_{1}>$','interpreter','latex')

figure
%%

%Hexane

for j=1:num
    filename = sprintf("C:/Users/Gebruiker/Desktop/Internship/plots/SOC-Pyr-DMA-dihedral-data/SOC-Pyr-DMA-dihedral-data/Hexane/S1/angle(%d)/slurm.out",j);
    fid=fopen(filename);
    C = textscan(fid, '%s');
    C=C{1};
    Index = find(contains(C,'S1:'));
    SOCS1T1(j)=str2double(C{Index(2)+1});
    
    filename = sprintf("C:/Users/Gebruiker/Desktop/Internship/plots/SOC-Pyr-DMA-dihedral-data/SOC-Pyr-DMA-dihedral-data/Hexane/T2/angle(%d)/slurm.out",j);
    fid=fopen(filename);
    C = textscan(fid, '%s');
    C=C{1};
    Index = find(contains(C,'T2:'));
    SOCT2T1(j)=str2double(C{Index(2)+1});
    
    fclose(fid);
    
end

SOCS1T1(end)=SOCS1T1(1);
SOCT2T1(end)=SOCT2T1(1);

SOCT2T1h=SOCT2T1;
SOCS1T1h=SOCS1T1;

SOCplot(x,SOCS1T1,font,'','-o')
hold on
SOCplot(x,SOCT2T1,font,'Hexane','-s')
xlim([40 310])
legend('$<S_{1}|H_{SO}|T_{1}>$','$<T_{2}|H_{SO}|T_{1}>$','interpreter','latex')


%%

figure
%ACN

for j=1:num
    filename = sprintf("C:/Users/Gebruiker/Desktop/Internship/plots/SOC-Pyr-DMA-dihedral-data/SOC-Pyr-DMA-dihedral-data/ACN/S1/angle(%d)/slurm.out",j);
    fid=fopen(filename);
    C = textscan(fid, '%s');
    C=C{1};
    Index = find(contains(C,'S1:'));
    SOCS1T1(j)=str2double(C{Index(2)+1});
    
    filename = sprintf("C:/Users/Gebruiker/Desktop/Internship/plots/SOC-Pyr-DMA-dihedral-data/SOC-Pyr-DMA-dihedral-data/ACN/T2/angle(%d)/slurm.out",j);
    fid=fopen(filename);
    C = textscan(fid, '%s');
    C=C{1};
    Index = find(contains(C,'T2:'));
    SOCT2T1(j)=str2double(C{Index(2)+1});
    
    fclose(fid);
    
end

SOCS1T1(end)=SOCS1T1(1);
SOCT2T1(end)=SOCT2T1(1);

SOCT2T1a=SOCT2T1;
SOCS1T1a=SOCS1T1;

SOCplot(x,SOCS1T1,font,'','-o')
hold on
SOCplot(x,SOCT2T1,font,'ACN','-s')
xlim([40 310])
legend('$<S_{1}|H_{SO}|T_{1}>$','$<T_{2}|H_{SO}|T_{1}>$','interpreter','latex')

%%
figure
SOCplot(x,SOCS1T1g,font,'','-o')
hold on
SOCplot(x,SOCS1T1h,font,'','-s')
SOCplot(x,SOCS1T1a,font,'','-d')
thS1=69.9; % S1
xline(thS1)% S1
thS1=65.7; % S1
xline(thS1)
thS1=71.6;  % S1
xline(thS1)

xlim([40 310])
legend('$Gas$','$NHX$','$ACN$','interpreter','latex')
title('$<S_{1}|H_{SO}|T_{1}>$','interpreter','latex')

xticks(tickx)
% figure
% SOCplot(x,SOCT2T1g,font,'','-o')
% hold on
% SOCplot(x,SOCT2T1h,font,'','-s')
% SOCplot(x,SOCT2T1a,font,'','-d')
% xlim([40 310])
% legend('$Gas$','$Hexane$','$ACN$','interpreter','latex')
% title('$<T_{2}|H_{SO}|T_{1}>$','interpreter','latex')


%% 

E0G =[9.0414    4.0142    1.6597    0.6723    0.2751    0.1053    0.0283    0.0013    0.0067    0.0387    0.0968    0.1878    0.3383    0.6164    1.1432    2.0870    3.4888    4.1963    3.2059 .....
    2.0130    1.1613    0.6240    0.3331    0.1989    0.1448    0.1258    0.1166    0.1077    0.0991    0.0988    0.1317    0.2583    0.6408    1.6857    4.3766   10.7489   22.2016   32.7855 ....
    31.6133   19.3090    9.0414];


E0H =[8.5801    3.7999    1.5747    0.6440    0.2674    0.1037    0.0283    0.0015    0.0060    0.0361    0.0917    0.1804    0.3290    0.6064    1.1322    2.0703    3.4348    4.0591    3.0741....
    1.9246    1.1041    0.5892    0.3128    0.1868    0.1366    0.1191    0.1110    0.1019    0.0925    0.0916    0.1246    0.2540    0.6470    1.7239    4.4962   11.0050   22.4568   32.5843....
    30.5036   18.3237    8.5801];

E0A =[4.8437    2.1615    0.9589    0.4500    0.2156    0.0912    0.0261    0.0016    0.0053    0.0339    0.0889    0.1838    0.3567    0.6734    1.2330    2.0711    2.7650    2.5283    1.7579....
    1.0688    0.5877    0.3048    0.1646    0.1072    0.0903    0.0890    0.0902    0.0874    0.0821    0.0881    0.1438    0.3442    0.9404    2.5604    6.5495   14.7502   26.9509   25.3640....
    19.7474   10.2653    4.8437];

yyaxis right
% CT_plot(x,E0G,font','','-d')
% hold on
% CT_plot(x,E0A,font','','-d')
% hold on
CT_plot(x,E0H,font','','-d')
ylim([0 1])
ylabel('$E_0 \: (eV)$','interpreter','latex')
yline([0.026])
xlim([50 300])
legend('$Gas$','$ACN$','$NHX$','$E0$','$k_B T$' ,'interpreter','latex')
