# Supplementary material for: Spin Orbit Coupling in Orthogonal Charge Transfer States: (TD-)DFT of Pyrene—Dimethylaniline
Source: Molecules. 2022 Jan 28;27(3):891. doi: 10.3390/molecules27030891 (PMC8839636; doi:10.3390/molecules27030891)
Supplement: Supplementary file 1 [file molecules-27-00891-s001.zip › Supplementary-Materials-Bissesar-Williams-27-01-2022/Matlab files/Plotting&functions/plotting/Extras/correlation.m]

close all
clear all
clc

font=16;
tickx=0:45:360;

title="Charge stabilisation";
txt="ACN";
x=0:9:360;

SOCT2T1a=[1.6600    0.5200    1.3900    0.5700    0.2400    0.6500    1.0300    1.3800    1.6600    1.8900    2.0600    0.4200    1.0800    0.9600    0.8200    0.6700    0.5300    0.4100    0.3000 ...
    0.2000    0.1500    0.1100    0.1500    0.2600    0.4200    0.6200    0.8700    1.1300    1.3800    1.6200    1.8400    2.0800    2.4400    2.2000    1.7800    1.4100    0.9200    0.2400 ....
    0.3300    1.2700    1.6600];
yyaxis left
SOCplot(x,SOCT2T1a,font,'','-d')


%S2
RHES =[ 3.5684    3.4544    3.4424    4.0480    4.4838    4.8938    5.1763    5.3951    5.5850    5.7502    5.8433    4.8761    4.4733    4.5403    4.5110    4.4610    4.4164    4.3915    4.3850 ...
    4.3690    4.3688    4.3584    4.3572    4.3977    4.5033    4.6727    4.8820    5.0952    5.2929    5.4863    5.6816    5.9415    6.4657    6.3242    5.7871    5.4373    4.8507    4.2040 ....
    4.0776    3.2060    3.5684];

%S1
RHES =[5.6247    3.5119    3.3287    4.0483    4.4639    4.8908    5.1855    5.4170    5.6247    5.8264    6.0035    4.1273    4.7009    4.6323    4.5580    4.4830    4.4232    4.3875    4.3733 ...
    4.3520    4.3462    4.3480    4.3560    4.3962    4.4960    4.6591    4.8666    5.0864    5.2951    5.5100    5.7321    6.0400    6.5884    6.2406    5.7530    5.4194    4.8613    4.2008 ....
    4.0976    3.2941    5.6247];

yyaxis right
tit=sprintf("$%s$",txt);
RCTplot_main(x,[],[],RHES,[],font,tit)
xlim([40 310])
xticks(tickx)
