# Supplementary material for: Spin Orbit Coupling in Orthogonal Charge Transfer States: (TD-)DFT of Pyrene—Dimethylaniline
Source: Molecules. 2022 Jan 28;27(3):891. doi: 10.3390/molecules27030891 (PMC8839636; doi:10.3390/molecules27030891)
Supplement: Supplementary file 1 [file molecules-27-00891-s001.zip › Supplementary-Materials-Bissesar-Williams-27-01-2022/Matlab files/Plotting&functions/functions/findmin.m]

function [] = RCTplot_main(x,CTS,CTT,RHES,RHET,font,tit)

if ~isempty(CTS)
plot(x,CTS,'-o')
hold on
ylabel('$CT\:(\%)$','Interpreter','latex')
ylim([0 100])
title(tit,'Interpreter','latex')
end

if ~isempty(CTT)  
plot(x,CTT,'-s')
hold on
ylabel('$CT\:(\%)$','Interpreter','latex')
ylim([0 100])
title(tit,'Interpreter','latex')
end


if ~isempty(RHES)
plot(x,RHES,'-d')
hold on
ylim([0 10])
ylabel('$R_{HE}\:(\AA)$','Interpreter','latex')
title(tit,'Interpreter','latex')
end

if ~isempty(RHET)  
plot(x,RHET,'-h')
hold on
ylim([0 10])
ylabel('$R_{HE}\:(\AA)$','Interpreter','latex')
title(tit,'Interpreter','latex')
end

xlabel('$\theta\:(^\circ)$','Interpreter','latex')

end
