# Supplementary material for: Spin Orbit Coupling in Orthogonal Charge Transfer States: (TD-)DFT of Pyrene—Dimethylaniline
Source: Molecules. 2022 Jan 28;27(3):891. doi: 10.3390/molecules27030891 (PMC8839636; doi:10.3390/molecules27030891)
Supplement: Supplementary file 1 [file molecules-27-00891-s001.zip › Supplementary-Materials-Bissesar-Williams-27-01-2022/Matlab files/Plotting&functions/functions/energyplot.m]

function [] = energyplot(x,S0,S1,S2,T1,T2,font,tit)

if ~isempty(S0)
plot(x,S0,'-o')
hold on
end


if ~isempty(S1)  
plot(x,S1,'-s')
hold on
end

if ~isempty(S2)
plot(x,S2,'-d')
hold on
end

if ~isempty(T1)  
plot(x,T1,'-h')
hold on
end

if ~isempty(T2)  
plot(x,T2,'-p')
hold on
end


xlabel('$\theta\:(^\circ)$','interpreter','latex')
ylabel('$E_{state}\:(eV)$','interpreter','latex')
title(tit,'interpreter','latex')
if tit=='$Hexane$'
    title("$NHX$",'interpreter','latex')
end

set(gca,'FontSize',font)
end
