# Supplementary material for: Spin Orbit Coupling in Orthogonal Charge Transfer States: (TD-)DFT of Pyrene—Dimethylaniline
Source: Molecules. 2022 Jan 28;27(3):891. doi: 10.3390/molecules27030891 (PMC8839636; doi:10.3390/molecules27030891)
Supplement: Supplementary file 1 [file molecules-27-00891-s001.zip › Supplementary-Materials-Bissesar-Williams-27-01-2022/Matlab files/Plotting&functions/functions/SOCplot.m]

function [] = SOCplot(x,SOC,font,tit,marker)
plot(x,SOC,marker)
xlabel('$\theta\:(^\circ)$','interpreter','latex')
ylabel('$V_{SOC}\:(cm^{-1})$','interpreter','latex')
title(tit,'interpreter','latex')
set(gca,'FontSize',font)
end
