# Supplementary material for: Spin Orbit Coupling in Orthogonal Charge Transfer States: (TD-)DFT of Pyrene—Dimethylaniline
Source: Molecules. 2022 Jan 28;27(3):891. doi: 10.3390/molecules27030891 (PMC8839636; doi:10.3390/molecules27030891)
Supplement: Supplementary file 1 [file molecules-27-00891-s001.zip › Supplementary-Materials-Bissesar-Williams-27-01-2022/READ-ME-ADF-supporting-Bissesar-2022.txt]

Supporting information relating to ADF 


Spin Orbit Coupling in Orthogonal Charge Transfer States: (TD-)DFT of PyreneÑDimethylaniline

Shivan Bissesar, Davita M. E. van Raamsdonk, D‡ire J. Gibbons and RenŽ M. Williams 

Molecular Photonics Group, van Õt Hoff Institute for Molecular Sciences (HIMS), Universiteit van Amster-dam, Science Park 904, 1098 XH Amsterdam, The Netherlands; shivan_b@live.com (S.B.); 
davita.vanraamsdonk@student.uva.nl (D.M.E.v.R.); d.j.gibbons@uva.nl (D.J.G.)
*	Correspondence: R.M.Williams@uva.nl


This folder contains information regarding to the DFT calculations with ADF.

Supplementary Materials: 
The following supporting information are available here: 

Representative ADF input and output files are provided (as txt files) as well as an 

Extensive description of the procedures with (repeated) references (in a pdf). 
(Based on literature thesis of Davita M. E. van Raamsdonk.

Coordinate files for the various excited states are supplied as mol2 files. 

Matlab files for data analysis and input file generation. 

Mathematica modules to calculate the rates are provided as cdf and notebook files

The Input RMW folder is related to the excitation energies.
