# Supplementary material for: Spin Orbit Coupling in Orthogonal Charge Transfer States: (TD-)DFT of Pyrene—Dimethylaniline
Source: Molecules. 2022 Jan 28;27(3):891. doi: 10.3390/molecules27030891 (PMC8839636; doi:10.3390/molecules27030891)
Supplement: Supplementary file 1 [file molecules-27-00891-s001.zip › Supplementary-Materials-Bissesar-Williams-27-01-2022/Input-RMW-excitations/slurm-6570204.out]

NORMAL TERMINATION
NORMAL TERMINATION with warnings
NORMAL TERMINATION
NORMAL TERMINATION with warnings
NORMAL TERMINATION
NORMAL TERMINATION with warnings
/etc/tmi.conf: No such file or directory
/etc/tmi.conf: No such file or directory
/etc/tmi.conf: No such file or directory
/etc/tmi.conf: No such file or directory
/etc/tmi.conf: No such file or directory
/etc/tmi.conf: No such file or directory
/etc/tmi.conf: No such file or directory
/etc/tmi.conf: No such file or directory
/etc/tmi.conf: No such file or directory
/etc/tmi.conf: No such file or directory
/etc/tmi.conf: No such file or directory
/etc/tmi.conf: No such file or directory
/etc/tmi.conf: No such file or directory
/etc/tmi.conf: No such file or directory
/etc/tmi.conf: No such file or directory
/etc/tmi.conf: No such file or directory


 Parallel Execution: Process Information
 ==============================================================================
 Rank   Node Name                              NodeID   MyNodeRank  NodeMaster
    0   r13n31.lisa.surfsara.nl                   0          0          0
    1   r13n31.lisa.surfsara.nl                   0          1         -1
    2   r13n31.lisa.surfsara.nl                   0          2         -1
    3   r13n31.lisa.surfsara.nl                   0          3         -1
    4   r13n31.lisa.surfsara.nl                   0          4         -1
    5   r13n31.lisa.surfsara.nl                   0          5         -1
    6   r13n31.lisa.surfsara.nl                   0          6         -1
    7   r13n31.lisa.surfsara.nl                   0          7         -1
    8   r13n32.lisa.surfsara.nl                   1          0          1
    9   r13n32.lisa.surfsara.nl                   1          1         -1
   10   r13n32.lisa.surfsara.nl                   1          2         -1
   11   r13n32.lisa.surfsara.nl                   1          3         -1
   12   r13n32.lisa.surfsara.nl                   1          4         -1
   13   r13n32.lisa.surfsara.nl                   1          5         -1
   14   r13n32.lisa.surfsara.nl                   1          6         -1
   15   r13n32.lisa.surfsara.nl                   1          7         -1
 ==============================================================================


May use up to 45443MB of RAM as shared memory on node 0
May use up to 45443MB of RAM as shared memory on node 1
 

ATOMS
    1.C         0.423127   -1.269460   -3.898287    R=1.700
    2.C         0.740950   -0.016957   -3.262715    R=1.700
    3.C         0.575802    0.101691   -1.843006    R=1.700
    4.C         0.096782   -1.016697   -1.087809    R=1.700
    5.C        -0.206457   -2.243606   -1.775235    R=1.700
    6.C        -0.040038   -2.347374   -3.153064    R=1.700
    7.C         0.883278    1.328907   -1.185857    R=1.700
    8.C         0.720079    1.445702    0.236343    R=1.700
    9.C         0.250026    0.332241    0.946215    R=1.700
   10.C        -0.059083   -0.873779    0.297383     R=1.700
   11.C         1.205808    1.089543   -3.986427     R=1.700
   12.C         1.502654    2.300444   -3.341829     R=1.700
   13.C         1.348992    2.442108   -1.957762     R=1.700
   14.C         1.636458    3.680788   -1.278716     R=1.700
   15.C         1.476654    3.787086    0.093657     R=1.700
   16.C         1.031785    2.718992    0.878636     R=1.700
   17.C         0.847541    2.908640    2.358654     R=1.700
   18.C         2.099708    0.455995    4.954624     R=1.700
   19.C         1.314731    1.463990    4.340986     R=1.700
   20.N         1.747674    2.085740    3.181407     R=1.608
   21.C         1.681097   -0.160726    6.130284     R=1.700
   22.C         0.473415    0.188199    6.737260     R=1.700
   23.C        -0.310295    1.180512    6.142531     R=1.700
   24.C         0.094452    1.813606    4.971751     R=1.700
   25.C         3.110265    1.881556    2.719000     R=1.700
   26.H         0.149589   -0.300250    7.655073     R=1.350
   27.H        -1.252236    1.479623    6.603217     R=1.350
   28.H        -0.531188    2.604397    4.564071     R=1.350
   29.H         3.036873    0.143841    4.500433     R=1.350
   30.H         2.310192   -0.934176    6.571955     R=1.350
   31.H         3.268913    0.876520    2.292184     R=1.350
   32.H         3.330169    2.611746    1.933946     R=1.350
   33.H         3.820222    2.026075    3.545771     R=1.350
   34.H        -0.182971    2.636301    2.626762     R=1.350
   35.H         0.969932    3.978677    2.603824     R=1.350
   36.H         1.697999    4.737480    0.583840     R=1.350
   37.H         1.976064    4.535060   -1.864148     R=1.350
   38.H         1.857699    3.150971   -3.925096     R=1.350
   39.H         1.333305    1.004181   -5.066098     R=1.350
   40.H         0.553648   -1.355835   -4.976929     R=1.350
   41.H        -0.275264   -3.286824   -3.654110     R=1.350
   42.H        -0.569929   -3.091934   -1.195394     R=1.350
   43.H        -0.423363   -1.719068    0.882163     R=1.350
   44.H         0.126362    0.389778    2.026227     R=1.350
END

SOLVATION
Surf Delley
Solv name=Acetonitrile cav0=0.0 cav1=0.0067639
Charged method=CONJ
C-Mat POT
SCF VAR ALL
CSMRSP
END

XC
GGA PBE
DISPERSION Grimme3 BJDAMP
xcfun
RANGESEP GAMMA=0.22
END

RELATIVISTIC Scalar ZORA

TDA

SOPERT
END

EXCITATIONS
Davidson
End
lowest 5
NTO
DESCRIPTORS
END

NumericalQuality Good

Fragments
H t21.H
N t21.N
C t21.C
End

 *******************************************************************************
 *                                                                             *
 *  -------------------------------------                                      *
 *   Amsterdam Density Functional  (ADF)         2019                          *
 *  -------------------------------------                                      *
 *                                               r74351 2019-04-25             *
 *                                                                             *
 *                                                                             *
 *                              =================                              *
 *                              |               |                              *
 *                              |     A D F     |                              *
 *                              |               |                              *
 *                              =================                              *
 *                                                                             *
 *                                                                             *
 *   Online information and documentation:  https://www.scm.com/support/       *
 *   E-mail:  support@scm.com   info@scm.com                                   *
 *                                                                             *
 *   Scientific publications using ADF results must be properly referenced     *
 *   See the User Manuals (or the web site) for recommended citations          *
 *   The terms and conditions of the End User License Agreement apply to       *
 *   the use of ADF, https://www.scm.com/license-terms/                        *
 *                                                                             *
 **********************  x86_64_linux_intel / intelmpi  ************************
 
 Licensed to: SURF-SARA, Comp. & Networking Services / Amsterdam / NL
 SCM User ID: u7409
  
 ADF 2019  RunTime: Sep18-2020 17:05:55  Nodes: 2  Procs: 16

 Temporary files are created in /scratch/kid_0.1784042052


Communication costs MPI_COMM_WORLD:     24.984 usec per message,   0.0807 usec per 8-byte item
Communication costs for intra-node:      1.284 usec per message,   0.0050 usec per 8-byte item

 *** (NO TITLE) ***


 ===========================
 A T T A C H E D   F I L E S
 ===========================
  


 ===============================
 M O D E L   P A R A M E T E R S
 ===============================
  
 DENSITY FUNCTIONAL POTENTIAL (scf)
    Hybrid:                            YUKAWA                                  == Not Default ==

  XC energy densities, potentials and kernels evaluated by XCFUN 


   *** Range Separated Functional ***

 Regions:
    A DFT region with coefficient  1.000 and attenuation parameter 0.220
    An exact exchange region with coefficient -1.000 and attenuation parameter 0.220
    A constant exact exchange region with coefficient  1.000

 SPIN  (restricted / unrestr.)
    Molecule:                          Restricted                               
    Fragments:                         Restricted                               

 OTHER ASPECTS
    Relativistic Corrections:          scalar (ZORA,MAPA)                      == Not Default ==

    Nuclear Charge Density Model:      Point Charge Nuclei                      
    Core Treatment:                    Frozen Orbital(s)                        

    Hyperfine or Zeeman Interaction:   ---                                      

 Settings for Grimme 3 dispersion correction

      damping                        BJ
      s6                          1.000
      a1                          0.429
      s8                          0.788
      a2                          4.441

 Other (technical) parameters

      alpha                      14.000
      version                         4
 

 SOLVATION
-------------------------------------------

  The Delley construction of COSMO surface surface is calculated

       Division Level for Surface Triangles (NDIV)                  3
       Final Division Level for Triangles (NFDIV)                   1
       Radius of the Solvent (RSOL)                           2.76000 angstr
  Dielectric Constant (EPSL)                                 37.50000

       COSMO equation is solved iteratively-               conjugate-gradient

       Maximun of Iterations for Charges (NCIX)                  1000
       Criterion for Charge convergence (CCNV)                1.0E-08

  COSMO charges included variationally in SCF

       COSMO included at every SCF cycle

  Geometry-dependent empirical factor                         0.00000

  C-Matrix calculated in cspmtx

  In cspmtx, C-Matrix calculated using fitted potential

-------------------------------------------


 Fragment File(s)
 ----------------
 C:
         file : t21.C
         jobid: ADF 2019  RunTime: Sep18-2020 17:05:46  Nodes: 1  Procs: 1
         title: Carbon (TZ2P)
 N:
         file : t21.N
         jobid: ADF 2019  RunTime: Sep18-2020 17:05:38  Nodes: 1  Procs: 1
         title: Nitrogen (TZ2P)
 H:
         file : t21.H
         jobid: ADF 2019  RunTime: Sep18-2020 17:05:33  Nodes: 1  Procs: 1
         title: Hydrogen (TZ2P)


                                        ************************************
                                        *  R U N   T Y P E : SINGLE POINT  *
                                        ************************************
  


 ===============
 G E O M E T R Y  ***  3D  Molecule  ***
 ===============
  

 ATOMS
 =====                            X Y Z                    CHARGE                     RADIUS
                                (Angstrom)             Nucl     +Core       At.Mass (Angstrom)
                       --------------------------    ----------------       ------- ----------
    1  C               0.4231   -1.2695   -3.8983      6.00      6.00       12.0000    1.7000
    2  C               0.7409   -0.0170   -3.2627      6.00      6.00       12.0000    1.7000
    3  C               0.5758    0.1017   -1.8430      6.00      6.00       12.0000    1.7000
    4  C               0.0968   -1.0167   -1.0878      6.00      6.00       12.0000    1.7000
    5  C              -0.2065   -2.2436   -1.7752      6.00      6.00       12.0000    1.7000
    6  C              -0.0400   -2.3474   -3.1531      6.00      6.00       12.0000    1.7000
    7  C               0.8833    1.3289   -1.1859      6.00      6.00       12.0000    1.7000
    8  C               0.7201    1.4457    0.2363      6.00      6.00       12.0000    1.7000
    9  C               0.2500    0.3322    0.9462      6.00      6.00       12.0000    1.7000
   10  C              -0.0591   -0.8738    0.2974      6.00      6.00       12.0000    1.7000
   11  C               1.2058    1.0895   -3.9864      6.00      6.00       12.0000    1.7000
   12  C               1.5027    2.3004   -3.3418      6.00      6.00       12.0000    1.7000
   13  C               1.3490    2.4421   -1.9578      6.00      6.00       12.0000    1.7000
   14  C               1.6365    3.6808   -1.2787      6.00      6.00       12.0000    1.7000
   15  C               1.4767    3.7871    0.0937      6.00      6.00       12.0000    1.7000
   16  C               1.0318    2.7190    0.8786      6.00      6.00       12.0000    1.7000
   17  C               0.8475    2.9086    2.3587      6.00      6.00       12.0000    1.7000
   18  C               2.0997    0.4560    4.9546      6.00      6.00       12.0000    1.7000
   19  C               1.3147    1.4640    4.3410      6.00      6.00       12.0000    1.7000
   20  N               1.7477    2.0857    3.1814      7.00      7.00       14.0031    1.6080
   21  C               1.6811   -0.1607    6.1303      6.00      6.00       12.0000    1.7000
   22  C               0.4734    0.1882    6.7373      6.00      6.00       12.0000    1.7000
   23  C              -0.3103    1.1805    6.1425      6.00      6.00       12.0000    1.7000
   24  C               0.0945    1.8136    4.9718      6.00      6.00       12.0000    1.7000
   25  C               3.1103    1.8816    2.7190      6.00      6.00       12.0000    1.7000
   26  H               0.1496   -0.3003    7.6551      1.00      1.00        1.0078    1.3500
   27  H              -1.2522    1.4796    6.6032      1.00      1.00        1.0078    1.3500
   28  H              -0.5312    2.6044    4.5641      1.00      1.00        1.0078    1.3500
   29  H               3.0369    0.1438    4.5004      1.00      1.00        1.0078    1.3500
   30  H               2.3102   -0.9342    6.5720      1.00      1.00        1.0078    1.3500
   31  H               3.2689    0.8765    2.2922      1.00      1.00        1.0078    1.3500
   32  H               3.3302    2.6117    1.9339      1.00      1.00        1.0078    1.3500
   33  H               3.8202    2.0261    3.5458      1.00      1.00        1.0078    1.3500
   34  H              -0.1830    2.6363    2.6268      1.00      1.00        1.0078    1.3500
   35  H               0.9699    3.9787    2.6038      1.00      1.00        1.0078    1.3500
   36  H               1.6980    4.7375    0.5838      1.00      1.00        1.0078    1.3500
   37  H               1.9761    4.5351   -1.8641      1.00      1.00        1.0078    1.3500
   38  H               1.8577    3.1510   -3.9251      1.00      1.00        1.0078    1.3500
   39  H               1.3333    1.0042   -5.0661      1.00      1.00        1.0078    1.3500
   40  H               0.5536   -1.3558   -4.9769      1.00      1.00        1.0078    1.3500
   41  H              -0.2753   -3.2868   -3.6541      1.00      1.00        1.0078    1.3500
   42  H              -0.5699   -3.0919   -1.1954      1.00      1.00        1.0078    1.3500
   43  H              -0.4234   -1.7191    0.8822      1.00      1.00        1.0078    1.3500
   44  H               0.1264    0.3898    2.0262      1.00      1.00        1.0078    1.3500


 FRAGMENTS
 =========                                     Atoms in this Fragment     Cart. coord.s (Angstrom)
                                               -------------------------------------------------------
    1  C                                                 1  C            0.4231   -1.2695   -3.8983
    2  C                                                 2  C            0.7409   -0.0170   -3.2627
    3  C                                                 3  C            0.5758    0.1017   -1.8430
    4  C                                                 4  C            0.0968   -1.0167   -1.0878
    5  C                                                 5  C           -0.2065   -2.2436   -1.7752
    6  C                                                 6  C           -0.0400   -2.3474   -3.1531
    7  C                                                 7  C            0.8833    1.3289   -1.1859
    8  C                                                 8  C            0.7201    1.4457    0.2363
    9  C                                                 9  C            0.2500    0.3322    0.9462
   10  C                                                10  C           -0.0591   -0.8738    0.2974
   11  C                                                11  C            1.2058    1.0895   -3.9864
   12  C                                                12  C            1.5027    2.3004   -3.3418
   13  C                                                13  C            1.3490    2.4421   -1.9578
   14  C                                                14  C            1.6365    3.6808   -1.2787
   15  C                                                15  C            1.4767    3.7871    0.0937
   16  C                                                16  C            1.0318    2.7190    0.8786
   17  C                                                17  C            0.8475    2.9086    2.3587
   18  C                                                18  C            2.0997    0.4560    4.9546
   19  C                                                19  C            1.3147    1.4640    4.3410
   20  C                                                21  C            1.6811   -0.1607    6.1303
   21  C                                                22  C            0.4734    0.1882    6.7373
   22  C                                                23  C           -0.3103    1.1805    6.1425
   23  C                                                24  C            0.0945    1.8136    4.9718
   24  C                                                25  C            3.1103    1.8816    2.7190
   25  N                                                20  N            1.7477    2.0857    3.1814
   26  H                                                26  H            0.1496   -0.3003    7.6551
   27  H                                                27  H           -1.2522    1.4796    6.6032
   28  H                                                28  H           -0.5312    2.6044    4.5641
   29  H                                                29  H            3.0369    0.1438    4.5004
   30  H                                                30  H            2.3102   -0.9342    6.5720
   31  H                                                31  H            3.2689    0.8765    2.2922
   32  H                                                32  H            3.3302    2.6117    1.9339
   33  H                                                33  H            3.8202    2.0261    3.5458
   34  H                                                34  H           -0.1830    2.6363    2.6268
   35  H                                                35  H            0.9699    3.9787    2.6038
   36  H                                                36  H            1.6980    4.7375    0.5838
   37  H                                                37  H            1.9761    4.5351   -1.8641
   38  H                                                38  H            1.8577    3.1510   -3.9251
   39  H                                                39  H            1.3333    1.0042   -5.0661
   40  H                                                40  H            0.5536   -1.3558   -4.9769
   41  H                                                41  H           -0.2753   -3.2868   -3.6541
   42  H                                                42  H           -0.5699   -3.0919   -1.1954
   43  H                                                43  H           -0.4234   -1.7191    0.8822
   44  H                                                44  H            0.1264    0.3898    2.0262


 =====================================
 S Y M M E T R Y ,   E L E C T R O N S
 =====================================
  
 Symmetry: NOSYM

 Irreducible Representations, including subspecies
 -------------------------------------------------
 A


 Configuration of Valence Electrons
 ==================================
 ( determined in the SCF procedure )

 Total:   170

 Net Charge: 0 (Nuclei minus Electrons)

 Aufbau principle for MO occupations will be applied through SCF cycle no.     150
 Thereafter, the program will assign electrons to MOs that are spatially
 similar to the occupied MOs in a "reference" cycle ("KeepOrbitals").
 The reference cycle is always the PREVIOUS cycle: it will evolve with
 the SCF procedure.
1
 ***************************************************************************************************


                                      ****************************************
                                      *  B U I L D : (Fragments, Functions)  *
                                      ****************************************
  


 =======
 S F O s  ***  (Symmetrized Fragment Orbitals)  ***
 =======
  
 SFOs are linear combinations of (valence) Fragment Orbitals (FOs), such that the SFOs transform as the
 irreducible representations of the (molecular) symmetry group. Each SFO is therefore characterized by
 an irrep of the molecule and by a few (or only one) generating FOs.
 The SFOs constitute a symmetry-adapted basis for the Fock matrix. The MO eigenvector coefficients in
 this basis provide a direct interpretation of the MOs in terms of Frontier Orbital Theory.

 The SFOs are combined with auxiliary Core Functions (CFs) to ensure orthogonalization on the (frozen)
 Core Orbitals (COs). The Core-orthogonalized SFOs (CSFOs) constitute the true Fock basis.

 The FOs, and hence also the (C)SFOs are combinations of the elementary basis functions (BAS). The basis
 functions that participate in the description of the SFOs depend on the irrep. The indices of the
 involved functions are printed below for each irrep.
 (The complete list of primitive basis functions is printed in another section)

 Total nr. of (C)SFOs (summation over all irreps) :   859

 NOTE: a (C)SFO that is defined as a combination of more than one FO is usually NOT normalized.


                                       === A ===
 Nr. of SFOs :  859
 Cartesian basis functions that participate in this irrep (total number =   978) :
      1     2     3     4     5     6     9    12     7    10
     13     8    11    14    15    16    17    18    19    20
     21    22    23    24    25    26    27    28    29    30
     31    32    33    34    35    36    39    42    37    40
     43    38    41    44    45    46    47    48    49    50
     51    52    53    54    55    56    57    58    59    60
     61    62    63    64    65    66    69    72    67    70
     73    68    71    74    75    76    77    78    79    80
     81    82    83    84    85    86    87    88    89    90
     91    92    93    94    95    96    99   102    97   100
    103    98   101   104   105   106   107   108   109   110
    111   112   113   114   115   116   117   118   119   120
    121   122   123   124   125   126   129   132   127   130
    133   128   131   134   135   136   137   138   139   140
    141   142   143   144   145   146   147   148   149   150
    151   152   153   154   155   156   159   162   157   160
    163   158   161   164   165   166   167   168   169   170
    171   172   173   174   175   176   177   178   179   180
    181   182   183   184   185   186   189   192   187   190
    193   188   191   194   195   196   197   198   199   200
    201   202   203   204   205   206   207   208   209   210
    211   212   213   214   215   216   219   222   217   220
    223   218   221   224   225   226   227   228   229   230
    231   232   233   234   235   236   237   238   239   240
    241   242   243   244   245   246   249   252   247   250
    253   248   251   254   255   256   257   258   259   260
    261   262   263   264   265   266   267   268   269   270
    271   272   273   274   275   276   279   282   277   280
    283   278   281   284   285   286   287   288   289   290
    291   292   293   294   295   296   297   298   299   300
    301   302   303   304   305   306   309   312   307   310
    313   308   311   314   315   316   317   318   319   320
    321   322   323   324   325   326   327   328   329   330
    331   332   333   334   335   336   339   342   337   340
    343   338   341   344   345   346   347   348   349   350
    351   352   353   354   355   356   357   358   359   360
    361   362   363   364   365   366   369   372   367   370
    373   368   371   374   375   376   377   378   379   380
    381   382   383   384   385   386   387   388   389   390
    391   392   393   394   395   396   399   402   397   400
    403   398   401   404   405   406   407   408   409   410
    411   412   413   414   415   416   417   418   419   420
    421   422   423   424   425   426   429   432   427   430
    433   428   431   434   435   436   437   438   439   440
    441   442   443   444   445   446   447   448   449   450
    451   452   453   454   455   456   459   462   457   460
    463   458   461   464   465   466   467   468   469   470
    471   472   473   474   475   476   477   478   479   480
    481   482   483   484   485   486   489   492   487   490
    493   488   491   494   495   496   497   498   499   500
    501   502   503   504   505   506   507   508   509   510
    511   512   513   514   515   516   519   522   517   520
    523   518   521   524   525   526   527   528   529   530
    531   532   533   534   535   536   537   538   539   540
    541   542   543   544   545   546   549   552   547   550
    553   548   551   554   555   556   557   558   559   560
    561   562   563   564   565   566   567   568   569   570
    571   572   573   574   575   576   579   582   577   580
    583   578   581   584   585   586   587   588   589   590
    591   592   593   594   595   596   597   598   599   600
    601   602   603   604   605   606   609   612   607   610
    613   608   611   614   615   616   617   618   619   620
    621   622   623   624   625   626   627   628   629   630
    631   632   633   634   635   636   639   642   637   640
    643   638   641   644   645   646   647   648   649   650
    651   652   653   654   655   656   657   658   659   660
    661   662   663   664   665   666   669   672   667   670
    673   668   671   674   675   676   677   678   679   680
    681   682   683   684   685   686   687   688   689   690
    691   692   693   694   695   696   699   702   697   700
    703   698   701   704   705   706   707   708   709   710
    711   712   713   714   715   716   717   718   719   720
    721   722   723   724   725   726   729   732   727   730
    733   728   731   734   735   736   737   738   739   740
    741   742   743   744   745   746   747   748   749   750
    751   752   753   754   755   756   757   758   759   760
    761   762   763   764   765   766   767   768   769   770
    771   772   773   774   775   776   777   778   779   780
    781   782   783   784   785   786   787   788   789   790
    791   792   793   794   795   796   797   798   799   800
    801   802   803   804   805   806   807   808   809   810
    811   812   813   814   815   816   817   818   819   820
    821   822   823   824   825   826   827   828   829   830
    831   832   833   834   835   836   837   838   839   840
    841   842   843   844   845   846   847   848   849   850
    851   852   853   854   855   856   857   858   859   860
    861   862   863   864   865   866   867   868   869   870
    871   872   873   874   875   876   877   878   879   880
    881   882   883   884   885   886   887   888   889   890
    891   892   893   894   895   896   897   898   899   900
    901   902   903   904   905   906   907   908   909   910
    911   912   913   914   915   916   917   918   919   920
    921   922   923   924   925   926   927   928   929   930
    931   932   933   934   935   936   937   938   939   940
    941   942   943   944   945   946   947   948   949   950
    951   952   953   954   955   956   957   958   959   960
    961   962   963   964   965   966   967   968   969   970
    971   972   973   974   975   976   977   978

    SFO  (index         Fragment          Generating    Expansion in Fragment Orbitals
  indx  incl.CFs)   Occup   Orb.Energy   FragmentType  Coeff.   Orbital     on Fragment
 --------------------------------------------------------------------------------------
     1       1      2.000     -10.154 au  C             1.00      1 S               1
                        (    -276.296 eV)
     2       2      2.000      -0.599 au  C             1.00      2 S               1
                        (     -16.292 eV)
     3       3       --         0.450 au  C             1.00      3 S               1
                        (      12.239 eV)
     4       4       --         5.513 au  C             1.00      4 S               1
                        (     150.025 eV)
     5       5       --        50.010 au  C             1.00      5 S               1
                        (    1360.849 eV)
     6       6      0.667      -0.173 au  C             1.00      1 P:x             1
                        (      -4.702 eV)
     7       7       --         0.238 au  C             1.00      2 P:x             1
                        (       6.479 eV)
     8       8       --         2.109 au  C             1.00      3 P:x             1
                        (      57.386 eV)
     9       9      0.667      -0.173 au  C             1.00      1 P:y             1
                        (      -4.702 eV)
    10      10       --         0.238 au  C             1.00      2 P:y             1
                        (       6.479 eV)
    11      11       --         2.109 au  C             1.00      3 P:y             1
                        (      57.386 eV)
    12      12      0.667      -0.173 au  C             1.00      1 P:z             1
                        (      -4.702 eV)
    13      13       --         0.238 au  C             1.00      2 P:z             1
                        (       6.479 eV)
    14      14       --         2.109 au  C             1.00      3 P:z             1
                        (      57.386 eV)
    15      15       --         1.320 au  C             1.00      1 D:z2            1
                        (      35.925 eV)
    16      16       --         1.320 au  C             1.00      1 D:x2-y2         1
                        (      35.925 eV)
    17      17       --         1.320 au  C             1.00      1 D:xy            1
                        (      35.925 eV)
    18      18       --         1.320 au  C             1.00      1 D:xz            1
                        (      35.925 eV)
    19      19       --         1.320 au  C             1.00      1 D:yz            1
                        (      35.925 eV)
    20      20       --         4.098 au  C             1.00      1 F:z3            1
                        (     111.521 eV)
    21      21       --         4.098 au  C             1.00      1 F:z             1
                        (     111.521 eV)
    22      22       --         4.098 au  C             1.00      1 F:xyz           1
                        (     111.521 eV)
    23      23       --         4.098 au  C             1.00      1 F:z2x           1
                        (     111.521 eV)
    24      24       --         4.098 au  C             1.00      1 F:z2y           1
                        (     111.521 eV)
    25      25       --         4.098 au  C             1.00      1 F:x             1
                        (     111.521 eV)
    26      26       --         4.098 au  C             1.00      1 F:y             1
                        (     111.521 eV)
    27      27      2.000     -10.154 au  C             1.00      1 S               2
                        (    -276.296 eV)
    28      28      2.000      -0.599 au  C             1.00      2 S               2
                        (     -16.292 eV)
    29      29       --         0.450 au  C             1.00      3 S               2
                        (      12.239 eV)
    30      30       --         5.513 au  C             1.00      4 S               2
                        (     150.025 eV)
    31      31       --        50.010 au  C             1.00      5 S               2
                        (    1360.849 eV)
    32      32      0.667      -0.173 au  C             1.00      1 P:x             2
                        (      -4.702 eV)
    33      33       --         0.238 au  C             1.00      2 P:x             2
                        (       6.479 eV)
    34      34       --         2.109 au  C             1.00      3 P:x             2
                        (      57.386 eV)
    35      35      0.667      -0.173 au  C             1.00      1 P:y             2
                        (      -4.702 eV)
    36      36       --         0.238 au  C             1.00      2 P:y             2
                        (       6.479 eV)
    37      37       --         2.109 au  C             1.00      3 P:y             2
                        (      57.386 eV)
    38      38      0.667      -0.173 au  C             1.00      1 P:z             2
                        (      -4.702 eV)
    39      39       --         0.238 au  C             1.00      2 P:z             2
                        (       6.479 eV)
    40      40       --         2.109 au  C             1.00      3 P:z             2
                        (      57.386 eV)
    41      41       --         1.320 au  C             1.00      1 D:z2            2
                        (      35.925 eV)
    42      42       --         1.320 au  C             1.00      1 D:x2-y2         2
                        (      35.925 eV)
    43      43       --         1.320 au  C             1.00      1 D:xy            2
                        (      35.925 eV)
    44      44       --         1.320 au  C             1.00      1 D:xz            2
                        (      35.925 eV)
    45      45       --         1.320 au  C             1.00      1 D:yz            2
                        (      35.925 eV)
    46      46       --         4.098 au  C             1.00      1 F:z3            2
                        (     111.521 eV)
    47      47       --         4.098 au  C             1.00      1 F:z             2
                        (     111.521 eV)
    48      48       --         4.098 au  C             1.00      1 F:xyz           2
                        (     111.521 eV)
    49      49       --         4.098 au  C             1.00      1 F:z2x           2
                        (     111.521 eV)
    50      50       --         4.098 au  C             1.00      1 F:z2y           2
                        (     111.521 eV)
    51      51       --         4.098 au  C             1.00      1 F:x             2
                        (     111.521 eV)
    52      52       --         4.098 au  C             1.00      1 F:y             2
                        (     111.521 eV)
    53      53      2.000     -10.154 au  C             1.00      1 S               3
                        (    -276.296 eV)
    54      54      2.000      -0.599 au  C             1.00      2 S               3
                        (     -16.292 eV)
    55      55       --         0.450 au  C             1.00      3 S               3
                        (      12.239 eV)
    56      56       --         5.513 au  C             1.00      4 S               3
                        (     150.025 eV)
    57      57       --        50.010 au  C             1.00      5 S               3
                        (    1360.849 eV)
    58      58      0.667      -0.173 au  C             1.00      1 P:x             3
                        (      -4.702 eV)
    59      59       --         0.238 au  C             1.00      2 P:x             3
                        (       6.479 eV)
    60      60       --         2.109 au  C             1.00      3 P:x             3
                        (      57.386 eV)
    61      61      0.667      -0.173 au  C             1.00      1 P:y             3
                        (      -4.702 eV)
    62      62       --         0.238 au  C             1.00      2 P:y             3
                        (       6.479 eV)
    63      63       --         2.109 au  C             1.00      3 P:y             3
                        (      57.386 eV)
    64      64      0.667      -0.173 au  C             1.00      1 P:z             3
                        (      -4.702 eV)
    65      65       --         0.238 au  C             1.00      2 P:z             3
                        (       6.479 eV)
    66      66       --         2.109 au  C             1.00      3 P:z             3
                        (      57.386 eV)
    67      67       --         1.320 au  C             1.00      1 D:z2            3
                        (      35.925 eV)
    68      68       --         1.320 au  C             1.00      1 D:x2-y2         3
                        (      35.925 eV)
    69      69       --         1.320 au  C             1.00      1 D:xy            3
                        (      35.925 eV)
    70      70       --         1.320 au  C             1.00      1 D:xz            3
                        (      35.925 eV)
    71      71       --         1.320 au  C             1.00      1 D:yz            3
                        (      35.925 eV)
    72      72       --         4.098 au  C             1.00      1 F:z3            3
                        (     111.521 eV)
    73      73       --         4.098 au  C             1.00      1 F:z             3
                        (     111.521 eV)
    74      74       --         4.098 au  C             1.00      1 F:xyz           3
                        (     111.521 eV)
    75      75       --         4.098 au  C             1.00      1 F:z2x           3
                        (     111.521 eV)
    76      76       --         4.098 au  C             1.00      1 F:z2y           3
                        (     111.521 eV)
    77      77       --         4.098 au  C             1.00      1 F:x             3
                        (     111.521 eV)
    78      78       --         4.098 au  C             1.00      1 F:y             3
                        (     111.521 eV)
    79      79      2.000     -10.154 au  C             1.00      1 S               4
                        (    -276.296 eV)
    80      80      2.000      -0.599 au  C             1.00      2 S               4
                        (     -16.292 eV)
    81      81       --         0.450 au  C             1.00      3 S               4
                        (      12.239 eV)
    82      82       --         5.513 au  C             1.00      4 S               4
                        (     150.025 eV)
    83      83       --        50.010 au  C             1.00      5 S               4
                        (    1360.849 eV)
    84      84      0.667      -0.173 au  C             1.00      1 P:x             4
                        (      -4.702 eV)
    85      85       --         0.238 au  C             1.00      2 P:x             4
                        (       6.479 eV)
    86      86       --         2.109 au  C             1.00      3 P:x             4
                        (      57.386 eV)
    87      87      0.667      -0.173 au  C             1.00      1 P:y             4
                        (      -4.702 eV)
    88      88       --         0.238 au  C             1.00      2 P:y             4
                        (       6.479 eV)
    89      89       --         2.109 au  C             1.00      3 P:y             4
                        (      57.386 eV)
    90      90      0.667      -0.173 au  C             1.00      1 P:z             4
                        (      -4.702 eV)
    91      91       --         0.238 au  C             1.00      2 P:z             4
                        (       6.479 eV)
    92      92       --         2.109 au  C             1.00      3 P:z             4
                        (      57.386 eV)
    93      93       --         1.320 au  C             1.00      1 D:z2            4
                        (      35.925 eV)
    94      94       --         1.320 au  C             1.00      1 D:x2-y2         4
                        (      35.925 eV)
    95      95       --         1.320 au  C             1.00      1 D:xy            4
                        (      35.925 eV)
    96      96       --         1.320 au  C             1.00      1 D:xz            4
                        (      35.925 eV)
    97      97       --         1.320 au  C             1.00      1 D:yz            4
                        (      35.925 eV)
    98      98       --         4.098 au  C             1.00      1 F:z3            4
                        (     111.521 eV)
    99      99       --         4.098 au  C             1.00      1 F:z             4
                        (     111.521 eV)
   100     100       --         4.098 au  C             1.00      1 F:xyz           4
                        (     111.521 eV)
   101     101       --         4.098 au  C             1.00      1 F:z2x           4
                        (     111.521 eV)
   102     102       --         4.098 au  C             1.00      1 F:z2y           4
                        (     111.521 eV)
   103     103       --         4.098 au  C             1.00      1 F:x             4
                        (     111.521 eV)
   104     104       --         4.098 au  C             1.00      1 F:y             4
                        (     111.521 eV)
   105     105      2.000     -10.154 au  C             1.00      1 S               5
                        (    -276.296 eV)
   106     106      2.000      -0.599 au  C             1.00      2 S               5
                        (     -16.292 eV)
   107     107       --         0.450 au  C             1.00      3 S               5
                        (      12.239 eV)
   108     108       --         5.513 au  C             1.00      4 S               5
                        (     150.025 eV)
   109     109       --        50.010 au  C             1.00      5 S               5
                        (    1360.849 eV)
   110     110      0.667      -0.173 au  C             1.00      1 P:x             5
                        (      -4.702 eV)
   111     111       --         0.238 au  C             1.00      2 P:x             5
                        (       6.479 eV)
   112     112       --         2.109 au  C             1.00      3 P:x             5
                        (      57.386 eV)
   113     113      0.667      -0.173 au  C             1.00      1 P:y             5
                        (      -4.702 eV)
   114     114       --         0.238 au  C             1.00      2 P:y             5
                        (       6.479 eV)
   115     115       --         2.109 au  C             1.00      3 P:y             5
                        (      57.386 eV)
   116     116      0.667      -0.173 au  C             1.00      1 P:z             5
                        (      -4.702 eV)
   117     117       --         0.238 au  C             1.00      2 P:z             5
                        (       6.479 eV)
   118     118       --         2.109 au  C             1.00      3 P:z             5
                        (      57.386 eV)
   119     119       --         1.320 au  C             1.00      1 D:z2            5
                        (      35.925 eV)
   120     120       --         1.320 au  C             1.00      1 D:x2-y2         5
                        (      35.925 eV)
   121     121       --         1.320 au  C             1.00      1 D:xy            5
                        (      35.925 eV)
   122     122       --         1.320 au  C             1.00      1 D:xz            5
                        (      35.925 eV)
   123     123       --         1.320 au  C             1.00      1 D:yz            5
                        (      35.925 eV)
   124     124       --         4.098 au  C             1.00      1 F:z3            5
                        (     111.521 eV)
   125     125       --         4.098 au  C             1.00      1 F:z             5
                        (     111.521 eV)
   126     126       --         4.098 au  C             1.00      1 F:xyz           5
                        (     111.521 eV)
   127     127       --         4.098 au  C             1.00      1 F:z2x           5
                        (     111.521 eV)
   128     128       --         4.098 au  C             1.00      1 F:z2y           5
                        (     111.521 eV)
   129     129       --         4.098 au  C             1.00      1 F:x             5
                        (     111.521 eV)
   130     130       --         4.098 au  C             1.00      1 F:y             5
                        (     111.521 eV)
   131     131      2.000     -10.154 au  C             1.00      1 S               6
                        (    -276.296 eV)
   132     132      2.000      -0.599 au  C             1.00      2 S               6
                        (     -16.292 eV)
   133     133       --         0.450 au  C             1.00      3 S               6
                        (      12.239 eV)
   134     134       --         5.513 au  C             1.00      4 S               6
                        (     150.025 eV)
   135     135       --        50.010 au  C             1.00      5 S               6
                        (    1360.849 eV)
   136     136      0.667      -0.173 au  C             1.00      1 P:x             6
                        (      -4.702 eV)
   137     137       --         0.238 au  C             1.00      2 P:x             6
                        (       6.479 eV)
   138     138       --         2.109 au  C             1.00      3 P:x             6
                        (      57.386 eV)
   139     139      0.667      -0.173 au  C             1.00      1 P:y             6
                        (      -4.702 eV)
   140     140       --         0.238 au  C             1.00      2 P:y             6
                        (       6.479 eV)
   141     141       --         2.109 au  C             1.00      3 P:y             6
                        (      57.386 eV)
   142     142      0.667      -0.173 au  C             1.00      1 P:z             6
                        (      -4.702 eV)
   143     143       --         0.238 au  C             1.00      2 P:z             6
                        (       6.479 eV)
   144     144       --         2.109 au  C             1.00      3 P:z             6
                        (      57.386 eV)
   145     145       --         1.320 au  C             1.00      1 D:z2            6
                        (      35.925 eV)
   146     146       --         1.320 au  C             1.00      1 D:x2-y2         6
                        (      35.925 eV)
   147     147       --         1.320 au  C             1.00      1 D:xy            6
                        (      35.925 eV)
   148     148       --         1.320 au  C             1.00      1 D:xz            6
                        (      35.925 eV)
   149     149       --         1.320 au  C             1.00      1 D:yz            6
                        (      35.925 eV)
   150     150       --         4.098 au  C             1.00      1 F:z3            6
                        (     111.521 eV)
   151     151       --         4.098 au  C             1.00      1 F:z             6
                        (     111.521 eV)
   152     152       --         4.098 au  C             1.00      1 F:xyz           6
                        (     111.521 eV)
   153     153       --         4.098 au  C             1.00      1 F:z2x           6
                        (     111.521 eV)
   154     154       --         4.098 au  C             1.00      1 F:z2y           6
                        (     111.521 eV)
   155     155       --         4.098 au  C             1.00      1 F:x             6
                        (     111.521 eV)
   156     156       --         4.098 au  C             1.00      1 F:y             6
                        (     111.521 eV)
   157     157      2.000     -10.154 au  C             1.00      1 S               7
                        (    -276.296 eV)
   158     158      2.000      -0.599 au  C             1.00      2 S               7
                        (     -16.292 eV)
   159     159       --         0.450 au  C             1.00      3 S               7
                        (      12.239 eV)
   160     160       --         5.513 au  C             1.00      4 S               7
                        (     150.025 eV)
   161     161       --        50.010 au  C             1.00      5 S               7
                        (    1360.849 eV)
   162     162      0.667      -0.173 au  C             1.00      1 P:x             7
                        (      -4.702 eV)
   163     163       --         0.238 au  C             1.00      2 P:x             7
                        (       6.479 eV)
   164     164       --         2.109 au  C             1.00      3 P:x             7
                        (      57.386 eV)
   165     165      0.667      -0.173 au  C             1.00      1 P:y             7
                        (      -4.702 eV)
   166     166       --         0.238 au  C             1.00      2 P:y             7
                        (       6.479 eV)
   167     167       --         2.109 au  C             1.00      3 P:y             7
                        (      57.386 eV)
   168     168      0.667      -0.173 au  C             1.00      1 P:z             7
                        (      -4.702 eV)
   169     169       --         0.238 au  C             1.00      2 P:z             7
                        (       6.479 eV)
   170     170       --         2.109 au  C             1.00      3 P:z             7
                        (      57.386 eV)
   171     171       --         1.320 au  C             1.00      1 D:z2            7
                        (      35.925 eV)
   172     172       --         1.320 au  C             1.00      1 D:x2-y2         7
                        (      35.925 eV)
   173     173       --         1.320 au  C             1.00      1 D:xy            7
                        (      35.925 eV)
   174     174       --         1.320 au  C             1.00      1 D:xz            7
                        (      35.925 eV)
   175     175       --         1.320 au  C             1.00      1 D:yz            7
                        (      35.925 eV)
   176     176       --         4.098 au  C             1.00      1 F:z3            7
                        (     111.521 eV)
   177     177       --         4.098 au  C             1.00      1 F:z             7
                        (     111.521 eV)
   178     178       --         4.098 au  C             1.00      1 F:xyz           7
                        (     111.521 eV)
   179     179       --         4.098 au  C             1.00      1 F:z2x           7
                        (     111.521 eV)
   180     180       --         4.098 au  C             1.00      1 F:z2y           7
                        (     111.521 eV)
   181     181       --         4.098 au  C             1.00      1 F:x             7
                        (     111.521 eV)
   182     182       --         4.098 au  C             1.00      1 F:y             7
                        (     111.521 eV)
   183     183      2.000     -10.154 au  C             1.00      1 S               8
                        (    -276.296 eV)
   184     184      2.000      -0.599 au  C             1.00      2 S               8
                        (     -16.292 eV)
   185     185       --         0.450 au  C             1.00      3 S               8
                        (      12.239 eV)
   186     186       --         5.513 au  C             1.00      4 S               8
                        (     150.025 eV)
   187     187       --        50.010 au  C             1.00      5 S               8
                        (    1360.849 eV)
   188     188      0.667      -0.173 au  C             1.00      1 P:x             8
                        (      -4.702 eV)
   189     189       --         0.238 au  C             1.00      2 P:x             8
                        (       6.479 eV)
   190     190       --         2.109 au  C             1.00      3 P:x             8
                        (      57.386 eV)
   191     191      0.667      -0.173 au  C             1.00      1 P:y             8
                        (      -4.702 eV)
   192     192       --         0.238 au  C             1.00      2 P:y             8
                        (       6.479 eV)
   193     193       --         2.109 au  C             1.00      3 P:y             8
                        (      57.386 eV)
   194     194      0.667      -0.173 au  C             1.00      1 P:z             8
                        (      -4.702 eV)
   195     195       --         0.238 au  C             1.00      2 P:z             8
                        (       6.479 eV)
   196     196       --         2.109 au  C             1.00      3 P:z             8
                        (      57.386 eV)
   197     197       --         1.320 au  C             1.00      1 D:z2            8
                        (      35.925 eV)
   198     198       --         1.320 au  C             1.00      1 D:x2-y2         8
                        (      35.925 eV)
   199     199       --         1.320 au  C             1.00      1 D:xy            8
                        (      35.925 eV)
   200     200       --         1.320 au  C             1.00      1 D:xz            8
                        (      35.925 eV)
   201     201       --         1.320 au  C             1.00      1 D:yz            8
                        (      35.925 eV)
   202     202       --         4.098 au  C             1.00      1 F:z3            8
                        (     111.521 eV)
   203     203       --         4.098 au  C             1.00      1 F:z             8
                        (     111.521 eV)
   204     204       --         4.098 au  C             1.00      1 F:xyz           8
                        (     111.521 eV)
   205     205       --         4.098 au  C             1.00      1 F:z2x           8
                        (     111.521 eV)
   206     206       --         4.098 au  C             1.00      1 F:z2y           8
                        (     111.521 eV)
   207     207       --         4.098 au  C             1.00      1 F:x             8
                        (     111.521 eV)
   208     208       --         4.098 au  C             1.00      1 F:y             8
                        (     111.521 eV)
   209     209      2.000     -10.154 au  C             1.00      1 S               9
                        (    -276.296 eV)
   210     210      2.000      -0.599 au  C             1.00      2 S               9
                        (     -16.292 eV)
   211     211       --         0.450 au  C             1.00      3 S               9
                        (      12.239 eV)
   212     212       --         5.513 au  C             1.00      4 S               9
                        (     150.025 eV)
   213     213       --        50.010 au  C             1.00      5 S               9
                        (    1360.849 eV)
   214     214      0.667      -0.173 au  C             1.00      1 P:x             9
                        (      -4.702 eV)
   215     215       --         0.238 au  C             1.00      2 P:x             9
                        (       6.479 eV)
   216     216       --         2.109 au  C             1.00      3 P:x             9
                        (      57.386 eV)
   217     217      0.667      -0.173 au  C             1.00      1 P:y             9
                        (      -4.702 eV)
   218     218       --         0.238 au  C             1.00      2 P:y             9
                        (       6.479 eV)
   219     219       --         2.109 au  C             1.00      3 P:y             9
                        (      57.386 eV)
   220     220      0.667      -0.173 au  C             1.00      1 P:z             9
                        (      -4.702 eV)
   221     221       --         0.238 au  C             1.00      2 P:z             9
                        (       6.479 eV)
   222     222       --         2.109 au  C             1.00      3 P:z             9
                        (      57.386 eV)
   223     223       --         1.320 au  C             1.00      1 D:z2            9
                        (      35.925 eV)
   224     224       --         1.320 au  C             1.00      1 D:x2-y2         9
                        (      35.925 eV)
   225     225       --         1.320 au  C             1.00      1 D:xy            9
                        (      35.925 eV)
   226     226       --         1.320 au  C             1.00      1 D:xz            9
                        (      35.925 eV)
   227     227       --         1.320 au  C             1.00      1 D:yz            9
                        (      35.925 eV)
   228     228       --         4.098 au  C             1.00      1 F:z3            9
                        (     111.521 eV)
   229     229       --         4.098 au  C             1.00      1 F:z             9
                        (     111.521 eV)
   230     230       --         4.098 au  C             1.00      1 F:xyz           9
                        (     111.521 eV)
   231     231       --         4.098 au  C             1.00      1 F:z2x           9
                        (     111.521 eV)
   232     232       --         4.098 au  C             1.00      1 F:z2y           9
                        (     111.521 eV)
   233     233       --         4.098 au  C             1.00      1 F:x             9
                        (     111.521 eV)
   234     234       --         4.098 au  C             1.00      1 F:y             9
                        (     111.521 eV)
   235     235      2.000     -10.154 au  C             1.00      1 S              10
                        (    -276.296 eV)
   236     236      2.000      -0.599 au  C             1.00      2 S              10
                        (     -16.292 eV)
   237     237       --         0.450 au  C             1.00      3 S              10
                        (      12.239 eV)
   238     238       --         5.513 au  C             1.00      4 S              10
                        (     150.025 eV)
   239     239       --        50.010 au  C             1.00      5 S              10
                        (    1360.849 eV)
   240     240      0.667      -0.173 au  C             1.00      1 P:x            10
                        (      -4.702 eV)
   241     241       --         0.238 au  C             1.00      2 P:x            10
                        (       6.479 eV)
   242     242       --         2.109 au  C             1.00      3 P:x            10
                        (      57.386 eV)
   243     243      0.667      -0.173 au  C             1.00      1 P:y            10
                        (      -4.702 eV)
   244     244       --         0.238 au  C             1.00      2 P:y            10
                        (       6.479 eV)
   245     245       --         2.109 au  C             1.00      3 P:y            10
                        (      57.386 eV)
   246     246      0.667      -0.173 au  C             1.00      1 P:z            10
                        (      -4.702 eV)
   247     247       --         0.238 au  C             1.00      2 P:z            10
                        (       6.479 eV)
   248     248       --         2.109 au  C             1.00      3 P:z            10
                        (      57.386 eV)
   249     249       --         1.320 au  C             1.00      1 D:z2           10
                        (      35.925 eV)
   250     250       --         1.320 au  C             1.00      1 D:x2-y2        10
                        (      35.925 eV)
   251     251       --         1.320 au  C             1.00      1 D:xy           10
                        (      35.925 eV)
   252     252       --         1.320 au  C             1.00      1 D:xz           10
                        (      35.925 eV)
   253     253       --         1.320 au  C             1.00      1 D:yz           10
                        (      35.925 eV)
   254     254       --         4.098 au  C             1.00      1 F:z3           10
                        (     111.521 eV)
   255     255       --         4.098 au  C             1.00      1 F:z            10
                        (     111.521 eV)
   256     256       --         4.098 au  C             1.00      1 F:xyz          10
                        (     111.521 eV)
   257     257       --         4.098 au  C             1.00      1 F:z2x          10
                        (     111.521 eV)
   258     258       --         4.098 au  C             1.00      1 F:z2y          10
                        (     111.521 eV)
   259     259       --         4.098 au  C             1.00      1 F:x            10
                        (     111.521 eV)
   260     260       --         4.098 au  C             1.00      1 F:y            10
                        (     111.521 eV)
   261     261      2.000     -10.154 au  C             1.00      1 S              11
                        (    -276.296 eV)
   262     262      2.000      -0.599 au  C             1.00      2 S              11
                        (     -16.292 eV)
   263     263       --         0.450 au  C             1.00      3 S              11
                        (      12.239 eV)
   264     264       --         5.513 au  C             1.00      4 S              11
                        (     150.025 eV)
   265     265       --        50.010 au  C             1.00      5 S              11
                        (    1360.849 eV)
   266     266      0.667      -0.173 au  C             1.00      1 P:x            11
                        (      -4.702 eV)
   267     267       --         0.238 au  C             1.00      2 P:x            11
                        (       6.479 eV)
   268     268       --         2.109 au  C             1.00      3 P:x            11
                        (      57.386 eV)
   269     269      0.667      -0.173 au  C             1.00      1 P:y            11
                        (      -4.702 eV)
   270     270       --         0.238 au  C             1.00      2 P:y            11
                        (       6.479 eV)
   271     271       --         2.109 au  C             1.00      3 P:y            11
                        (      57.386 eV)
   272     272      0.667      -0.173 au  C             1.00      1 P:z            11
                        (      -4.702 eV)
   273     273       --         0.238 au  C             1.00      2 P:z            11
                        (       6.479 eV)
   274     274       --         2.109 au  C             1.00      3 P:z            11
                        (      57.386 eV)
   275     275       --         1.320 au  C             1.00      1 D:z2           11
                        (      35.925 eV)
   276     276       --         1.320 au  C             1.00      1 D:x2-y2        11
                        (      35.925 eV)
   277     277       --         1.320 au  C             1.00      1 D:xy           11
                        (      35.925 eV)
   278     278       --         1.320 au  C             1.00      1 D:xz           11
                        (      35.925 eV)
   279     279       --         1.320 au  C             1.00      1 D:yz           11
                        (      35.925 eV)
   280     280       --         4.098 au  C             1.00      1 F:z3           11
                        (     111.521 eV)
   281     281       --         4.098 au  C             1.00      1 F:z            11
                        (     111.521 eV)
   282     282       --         4.098 au  C             1.00      1 F:xyz          11
                        (     111.521 eV)
   283     283       --         4.098 au  C             1.00      1 F:z2x          11
                        (     111.521 eV)
   284     284       --         4.098 au  C             1.00      1 F:z2y          11
                        (     111.521 eV)
   285     285       --         4.098 au  C             1.00      1 F:x            11
                        (     111.521 eV)
   286     286       --         4.098 au  C             1.00      1 F:y            11
                        (     111.521 eV)
   287     287      2.000     -10.154 au  C             1.00      1 S              12
                        (    -276.296 eV)
   288     288      2.000      -0.599 au  C             1.00      2 S              12
                        (     -16.292 eV)
   289     289       --         0.450 au  C             1.00      3 S              12
                        (      12.239 eV)
   290     290       --         5.513 au  C             1.00      4 S              12
                        (     150.025 eV)
   291     291       --        50.010 au  C             1.00      5 S              12
                        (    1360.849 eV)
   292     292      0.667      -0.173 au  C             1.00      1 P:x            12
                        (      -4.702 eV)
   293     293       --         0.238 au  C             1.00      2 P:x            12
                        (       6.479 eV)
   294     294       --         2.109 au  C             1.00      3 P:x            12
                        (      57.386 eV)
   295     295      0.667      -0.173 au  C             1.00      1 P:y            12
                        (      -4.702 eV)
   296     296       --         0.238 au  C             1.00      2 P:y            12
                        (       6.479 eV)
   297     297       --         2.109 au  C             1.00      3 P:y            12
                        (      57.386 eV)
   298     298      0.667      -0.173 au  C             1.00      1 P:z            12
                        (      -4.702 eV)
   299     299       --         0.238 au  C             1.00      2 P:z            12
                        (       6.479 eV)
   300     300       --         2.109 au  C             1.00      3 P:z            12
                        (      57.386 eV)
   301     301       --         1.320 au  C             1.00      1 D:z2           12
                        (      35.925 eV)
   302     302       --         1.320 au  C             1.00      1 D:x2-y2        12
                        (      35.925 eV)
   303     303       --         1.320 au  C             1.00      1 D:xy           12
                        (      35.925 eV)
   304     304       --         1.320 au  C             1.00      1 D:xz           12
                        (      35.925 eV)
   305     305       --         1.320 au  C             1.00      1 D:yz           12
                        (      35.925 eV)
   306     306       --         4.098 au  C             1.00      1 F:z3           12
                        (     111.521 eV)
   307     307       --         4.098 au  C             1.00      1 F:z            12
                        (     111.521 eV)
   308     308       --         4.098 au  C             1.00      1 F:xyz          12
                        (     111.521 eV)
   309     309       --         4.098 au  C             1.00      1 F:z2x          12
                        (     111.521 eV)
   310     310       --         4.098 au  C             1.00      1 F:z2y          12
                        (     111.521 eV)
   311     311       --         4.098 au  C             1.00      1 F:x            12
                        (     111.521 eV)
   312     312       --         4.098 au  C             1.00      1 F:y            12
                        (     111.521 eV)
   313     313      2.000     -10.154 au  C             1.00      1 S              13
                        (    -276.296 eV)
   314     314      2.000      -0.599 au  C             1.00      2 S              13
                        (     -16.292 eV)
   315     315       --         0.450 au  C             1.00      3 S              13
                        (      12.239 eV)
   316     316       --         5.513 au  C             1.00      4 S              13
                        (     150.025 eV)
   317     317       --        50.010 au  C             1.00      5 S              13
                        (    1360.849 eV)
   318     318      0.667      -0.173 au  C             1.00      1 P:x            13
                        (      -4.702 eV)
   319     319       --         0.238 au  C             1.00      2 P:x            13
                        (       6.479 eV)
   320     320       --         2.109 au  C             1.00      3 P:x            13
                        (      57.386 eV)
   321     321      0.667      -0.173 au  C             1.00      1 P:y            13
                        (      -4.702 eV)
   322     322       --         0.238 au  C             1.00      2 P:y            13
                        (       6.479 eV)
   323     323       --         2.109 au  C             1.00      3 P:y            13
                        (      57.386 eV)
   324     324      0.667      -0.173 au  C             1.00      1 P:z            13
                        (      -4.702 eV)
   325     325       --         0.238 au  C             1.00      2 P:z            13
                        (       6.479 eV)
   326     326       --         2.109 au  C             1.00      3 P:z            13
                        (      57.386 eV)
   327     327       --         1.320 au  C             1.00      1 D:z2           13
                        (      35.925 eV)
   328     328       --         1.320 au  C             1.00      1 D:x2-y2        13
                        (      35.925 eV)
   329     329       --         1.320 au  C             1.00      1 D:xy           13
                        (      35.925 eV)
   330     330       --         1.320 au  C             1.00      1 D:xz           13
                        (      35.925 eV)
   331     331       --         1.320 au  C             1.00      1 D:yz           13
                        (      35.925 eV)
   332     332       --         4.098 au  C             1.00      1 F:z3           13
                        (     111.521 eV)
   333     333       --         4.098 au  C             1.00      1 F:z            13
                        (     111.521 eV)
   334     334       --         4.098 au  C             1.00      1 F:xyz          13
                        (     111.521 eV)
   335     335       --         4.098 au  C             1.00      1 F:z2x          13
                        (     111.521 eV)
   336     336       --         4.098 au  C             1.00      1 F:z2y          13
                        (     111.521 eV)
   337     337       --         4.098 au  C             1.00      1 F:x            13
                        (     111.521 eV)
   338     338       --         4.098 au  C             1.00      1 F:y            13
                        (     111.521 eV)
   339     339      2.000     -10.154 au  C             1.00      1 S              14
                        (    -276.296 eV)
   340     340      2.000      -0.599 au  C             1.00      2 S              14
                        (     -16.292 eV)
   341     341       --         0.450 au  C             1.00      3 S              14
                        (      12.239 eV)
   342     342       --         5.513 au  C             1.00      4 S              14
                        (     150.025 eV)
   343     343       --        50.010 au  C             1.00      5 S              14
                        (    1360.849 eV)
   344     344      0.667      -0.173 au  C             1.00      1 P:x            14
                        (      -4.702 eV)
   345     345       --         0.238 au  C             1.00      2 P:x            14
                        (       6.479 eV)
   346     346       --         2.109 au  C             1.00      3 P:x            14
                        (      57.386 eV)
   347     347      0.667      -0.173 au  C             1.00      1 P:y            14
                        (      -4.702 eV)
   348     348       --         0.238 au  C             1.00      2 P:y            14
                        (       6.479 eV)
   349     349       --         2.109 au  C             1.00      3 P:y            14
                        (      57.386 eV)
   350     350      0.667      -0.173 au  C             1.00      1 P:z            14
                        (      -4.702 eV)
   351     351       --         0.238 au  C             1.00      2 P:z            14
                        (       6.479 eV)
   352     352       --         2.109 au  C             1.00      3 P:z            14
                        (      57.386 eV)
   353     353       --         1.320 au  C             1.00      1 D:z2           14
                        (      35.925 eV)
   354     354       --         1.320 au  C             1.00      1 D:x2-y2        14
                        (      35.925 eV)
   355     355       --         1.320 au  C             1.00      1 D:xy           14
                        (      35.925 eV)
   356     356       --         1.320 au  C             1.00      1 D:xz           14
                        (      35.925 eV)
   357     357       --         1.320 au  C             1.00      1 D:yz           14
                        (      35.925 eV)
   358     358       --         4.098 au  C             1.00      1 F:z3           14
                        (     111.521 eV)
   359     359       --         4.098 au  C             1.00      1 F:z            14
                        (     111.521 eV)
   360     360       --         4.098 au  C             1.00      1 F:xyz          14
                        (     111.521 eV)
   361     361       --         4.098 au  C             1.00      1 F:z2x          14
                        (     111.521 eV)
   362     362       --         4.098 au  C             1.00      1 F:z2y          14
                        (     111.521 eV)
   363     363       --         4.098 au  C             1.00      1 F:x            14
                        (     111.521 eV)
   364     364       --         4.098 au  C             1.00      1 F:y            14
                        (     111.521 eV)
   365     365      2.000     -10.154 au  C             1.00      1 S              15
                        (    -276.296 eV)
   366     366      2.000      -0.599 au  C             1.00      2 S              15
                        (     -16.292 eV)
   367     367       --         0.450 au  C             1.00      3 S              15
                        (      12.239 eV)
   368     368       --         5.513 au  C             1.00      4 S              15
                        (     150.025 eV)
   369     369       --        50.010 au  C             1.00      5 S              15
                        (    1360.849 eV)
   370     370      0.667      -0.173 au  C             1.00      1 P:x            15
                        (      -4.702 eV)
   371     371       --         0.238 au  C             1.00      2 P:x            15
                        (       6.479 eV)
   372     372       --         2.109 au  C             1.00      3 P:x            15
                        (      57.386 eV)
   373     373      0.667      -0.173 au  C             1.00      1 P:y            15
                        (      -4.702 eV)
   374     374       --         0.238 au  C             1.00      2 P:y            15
                        (       6.479 eV)
   375     375       --         2.109 au  C             1.00      3 P:y            15
                        (      57.386 eV)
   376     376      0.667      -0.173 au  C             1.00      1 P:z            15
                        (      -4.702 eV)
   377     377       --         0.238 au  C             1.00      2 P:z            15
                        (       6.479 eV)
   378     378       --         2.109 au  C             1.00      3 P:z            15
                        (      57.386 eV)
   379     379       --         1.320 au  C             1.00      1 D:z2           15
                        (      35.925 eV)
   380     380       --         1.320 au  C             1.00      1 D:x2-y2        15
                        (      35.925 eV)
   381     381       --         1.320 au  C             1.00      1 D:xy           15
                        (      35.925 eV)
   382     382       --         1.320 au  C             1.00      1 D:xz           15
                        (      35.925 eV)
   383     383       --         1.320 au  C             1.00      1 D:yz           15
                        (      35.925 eV)
   384     384       --         4.098 au  C             1.00      1 F:z3           15
                        (     111.521 eV)
   385     385       --         4.098 au  C             1.00      1 F:z            15
                        (     111.521 eV)
   386     386       --         4.098 au  C             1.00      1 F:xyz          15
                        (     111.521 eV)
   387     387       --         4.098 au  C             1.00      1 F:z2x          15
                        (     111.521 eV)
   388     388       --         4.098 au  C             1.00      1 F:z2y          15
                        (     111.521 eV)
   389     389       --         4.098 au  C             1.00      1 F:x            15
                        (     111.521 eV)
   390     390       --         4.098 au  C             1.00      1 F:y            15
                        (     111.521 eV)
   391     391      2.000     -10.154 au  C             1.00      1 S              16
                        (    -276.296 eV)
   392     392      2.000      -0.599 au  C             1.00      2 S              16
                        (     -16.292 eV)
   393     393       --         0.450 au  C             1.00      3 S              16
                        (      12.239 eV)
   394     394       --         5.513 au  C             1.00      4 S              16
                        (     150.025 eV)
   395     395       --        50.010 au  C             1.00      5 S              16
                        (    1360.849 eV)
   396     396      0.667      -0.173 au  C             1.00      1 P:x            16
                        (      -4.702 eV)
   397     397       --         0.238 au  C             1.00      2 P:x            16
                        (       6.479 eV)
   398     398       --         2.109 au  C             1.00      3 P:x            16
                        (      57.386 eV)
   399     399      0.667      -0.173 au  C             1.00      1 P:y            16
                        (      -4.702 eV)
   400     400       --         0.238 au  C             1.00      2 P:y            16
                        (       6.479 eV)
   401     401       --         2.109 au  C             1.00      3 P:y            16
                        (      57.386 eV)
   402     402      0.667      -0.173 au  C             1.00      1 P:z            16
                        (      -4.702 eV)
   403     403       --         0.238 au  C             1.00      2 P:z            16
                        (       6.479 eV)
   404     404       --         2.109 au  C             1.00      3 P:z            16
                        (      57.386 eV)
   405     405       --         1.320 au  C             1.00      1 D:z2           16
                        (      35.925 eV)
   406     406       --         1.320 au  C             1.00      1 D:x2-y2        16
                        (      35.925 eV)
   407     407       --         1.320 au  C             1.00      1 D:xy           16
                        (      35.925 eV)
   408     408       --         1.320 au  C             1.00      1 D:xz           16
                        (      35.925 eV)
   409     409       --         1.320 au  C             1.00      1 D:yz           16
                        (      35.925 eV)
   410     410       --         4.098 au  C             1.00      1 F:z3           16
                        (     111.521 eV)
   411     411       --         4.098 au  C             1.00      1 F:z            16
                        (     111.521 eV)
   412     412       --         4.098 au  C             1.00      1 F:xyz          16
                        (     111.521 eV)
   413     413       --         4.098 au  C             1.00      1 F:z2x          16
                        (     111.521 eV)
   414     414       --         4.098 au  C             1.00      1 F:z2y          16
                        (     111.521 eV)
   415     415       --         4.098 au  C             1.00      1 F:x            16
                        (     111.521 eV)
   416     416       --         4.098 au  C             1.00      1 F:y            16
                        (     111.521 eV)
   417     417      2.000     -10.154 au  C             1.00      1 S              17
                        (    -276.296 eV)
   418     418      2.000      -0.599 au  C             1.00      2 S              17
                        (     -16.292 eV)
   419     419       --         0.450 au  C             1.00      3 S              17
                        (      12.239 eV)
   420     420       --         5.513 au  C             1.00      4 S              17
                        (     150.025 eV)
   421     421       --        50.010 au  C             1.00      5 S              17
                        (    1360.849 eV)
   422     422      0.667      -0.173 au  C             1.00      1 P:x            17
                        (      -4.702 eV)
   423     423       --         0.238 au  C             1.00      2 P:x            17
                        (       6.479 eV)
   424     424       --         2.109 au  C             1.00      3 P:x            17
                        (      57.386 eV)
   425     425      0.667      -0.173 au  C             1.00      1 P:y            17
                        (      -4.702 eV)
   426     426       --         0.238 au  C             1.00      2 P:y            17
                        (       6.479 eV)
   427     427       --         2.109 au  C             1.00      3 P:y            17
                        (      57.386 eV)
   428     428      0.667      -0.173 au  C             1.00      1 P:z            17
                        (      -4.702 eV)
   429     429       --         0.238 au  C             1.00      2 P:z            17
                        (       6.479 eV)
   430     430       --         2.109 au  C             1.00      3 P:z            17
                        (      57.386 eV)
   431     431       --         1.320 au  C             1.00      1 D:z2           17
                        (      35.925 eV)
   432     432       --         1.320 au  C             1.00      1 D:x2-y2        17
                        (      35.925 eV)
   433     433       --         1.320 au  C             1.00      1 D:xy           17
                        (      35.925 eV)
   434     434       --         1.320 au  C             1.00      1 D:xz           17
                        (      35.925 eV)
   435     435       --         1.320 au  C             1.00      1 D:yz           17
                        (      35.925 eV)
   436     436       --         4.098 au  C             1.00      1 F:z3           17
                        (     111.521 eV)
   437     437       --         4.098 au  C             1.00      1 F:z            17
                        (     111.521 eV)
   438     438       --         4.098 au  C             1.00      1 F:xyz          17
                        (     111.521 eV)
   439     439       --         4.098 au  C             1.00      1 F:z2x          17
                        (     111.521 eV)
   440     440       --         4.098 au  C             1.00      1 F:z2y          17
                        (     111.521 eV)
   441     441       --         4.098 au  C             1.00      1 F:x            17
                        (     111.521 eV)
   442     442       --         4.098 au  C             1.00      1 F:y            17
                        (     111.521 eV)
   443     443      2.000     -10.154 au  C             1.00      1 S              18
                        (    -276.296 eV)
   444     444      2.000      -0.599 au  C             1.00      2 S              18
                        (     -16.292 eV)
   445     445       --         0.450 au  C             1.00      3 S              18
                        (      12.239 eV)
   446     446       --         5.513 au  C             1.00      4 S              18
                        (     150.025 eV)
   447     447       --        50.010 au  C             1.00      5 S              18
                        (    1360.849 eV)
   448     448      0.667      -0.173 au  C             1.00      1 P:x            18
                        (      -4.702 eV)
   449     449       --         0.238 au  C             1.00      2 P:x            18
                        (       6.479 eV)
   450     450       --         2.109 au  C             1.00      3 P:x            18
                        (      57.386 eV)
   451     451      0.667      -0.173 au  C             1.00      1 P:y            18
                        (      -4.702 eV)
   452     452       --         0.238 au  C             1.00      2 P:y            18
                        (       6.479 eV)
   453     453       --         2.109 au  C             1.00      3 P:y            18
                        (      57.386 eV)
   454     454      0.667      -0.173 au  C             1.00      1 P:z            18
                        (      -4.702 eV)
   455     455       --         0.238 au  C             1.00      2 P:z            18
                        (       6.479 eV)
   456     456       --         2.109 au  C             1.00      3 P:z            18
                        (      57.386 eV)
   457     457       --         1.320 au  C             1.00      1 D:z2           18
                        (      35.925 eV)
   458     458       --         1.320 au  C             1.00      1 D:x2-y2        18
                        (      35.925 eV)
   459     459       --         1.320 au  C             1.00      1 D:xy           18
                        (      35.925 eV)
   460     460       --         1.320 au  C             1.00      1 D:xz           18
                        (      35.925 eV)
   461     461       --         1.320 au  C             1.00      1 D:yz           18
                        (      35.925 eV)
   462     462       --         4.098 au  C             1.00      1 F:z3           18
                        (     111.521 eV)
   463     463       --         4.098 au  C             1.00      1 F:z            18
                        (     111.521 eV)
   464     464       --         4.098 au  C             1.00      1 F:xyz          18
                        (     111.521 eV)
   465     465       --         4.098 au  C             1.00      1 F:z2x          18
                        (     111.521 eV)
   466     466       --         4.098 au  C             1.00      1 F:z2y          18
                        (     111.521 eV)
   467     467       --         4.098 au  C             1.00      1 F:x            18
                        (     111.521 eV)
   468     468       --         4.098 au  C             1.00      1 F:y            18
                        (     111.521 eV)
   469     469      2.000     -10.154 au  C             1.00      1 S              19
                        (    -276.296 eV)
   470     470      2.000      -0.599 au  C             1.00      2 S              19
                        (     -16.292 eV)
   471     471       --         0.450 au  C             1.00      3 S              19
                        (      12.239 eV)
   472     472       --         5.513 au  C             1.00      4 S              19
                        (     150.025 eV)
   473     473       --        50.010 au  C             1.00      5 S              19
                        (    1360.849 eV)
   474     474      0.667      -0.173 au  C             1.00      1 P:x            19
                        (      -4.702 eV)
   475     475       --         0.238 au  C             1.00      2 P:x            19
                        (       6.479 eV)
   476     476       --         2.109 au  C             1.00      3 P:x            19
                        (      57.386 eV)
   477     477      0.667      -0.173 au  C             1.00      1 P:y            19
                        (      -4.702 eV)
   478     478       --         0.238 au  C             1.00      2 P:y            19
                        (       6.479 eV)
   479     479       --         2.109 au  C             1.00      3 P:y            19
                        (      57.386 eV)
   480     480      0.667      -0.173 au  C             1.00      1 P:z            19
                        (      -4.702 eV)
   481     481       --         0.238 au  C             1.00      2 P:z            19
                        (       6.479 eV)
   482     482       --         2.109 au  C             1.00      3 P:z            19
                        (      57.386 eV)
   483     483       --         1.320 au  C             1.00      1 D:z2           19
                        (      35.925 eV)
   484     484       --         1.320 au  C             1.00      1 D:x2-y2        19
                        (      35.925 eV)
   485     485       --         1.320 au  C             1.00      1 D:xy           19
                        (      35.925 eV)
   486     486       --         1.320 au  C             1.00      1 D:xz           19
                        (      35.925 eV)
   487     487       --         1.320 au  C             1.00      1 D:yz           19
                        (      35.925 eV)
   488     488       --         4.098 au  C             1.00      1 F:z3           19
                        (     111.521 eV)
   489     489       --         4.098 au  C             1.00      1 F:z            19
                        (     111.521 eV)
   490     490       --         4.098 au  C             1.00      1 F:xyz          19
                        (     111.521 eV)
   491     491       --         4.098 au  C             1.00      1 F:z2x          19
                        (     111.521 eV)
   492     492       --         4.098 au  C             1.00      1 F:z2y          19
                        (     111.521 eV)
   493     493       --         4.098 au  C             1.00      1 F:x            19
                        (     111.521 eV)
   494     494       --         4.098 au  C             1.00      1 F:y            19
                        (     111.521 eV)
   495     495      2.000     -10.154 au  C             1.00      1 S              20
                        (    -276.296 eV)
   496     496      2.000      -0.599 au  C             1.00      2 S              20
                        (     -16.292 eV)
   497     497       --         0.450 au  C             1.00      3 S              20
                        (      12.239 eV)
   498     498       --         5.513 au  C             1.00      4 S              20
                        (     150.025 eV)
   499     499       --        50.010 au  C             1.00      5 S              20
                        (    1360.849 eV)
   500     500      0.667      -0.173 au  C             1.00      1 P:x            20
                        (      -4.702 eV)
   501     501       --         0.238 au  C             1.00      2 P:x            20
                        (       6.479 eV)
   502     502       --         2.109 au  C             1.00      3 P:x            20
                        (      57.386 eV)
   503     503      0.667      -0.173 au  C             1.00      1 P:y            20
                        (      -4.702 eV)
   504     504       --         0.238 au  C             1.00      2 P:y            20
                        (       6.479 eV)
   505     505       --         2.109 au  C             1.00      3 P:y            20
                        (      57.386 eV)
   506     506      0.667      -0.173 au  C             1.00      1 P:z            20
                        (      -4.702 eV)
   507     507       --         0.238 au  C             1.00      2 P:z            20
                        (       6.479 eV)
   508     508       --         2.109 au  C             1.00      3 P:z            20
                        (      57.386 eV)
   509     509       --         1.320 au  C             1.00      1 D:z2           20
                        (      35.925 eV)
   510     510       --         1.320 au  C             1.00      1 D:x2-y2        20
                        (      35.925 eV)
   511     511       --         1.320 au  C             1.00      1 D:xy           20
                        (      35.925 eV)
   512     512       --         1.320 au  C             1.00      1 D:xz           20
                        (      35.925 eV)
   513     513       --         1.320 au  C             1.00      1 D:yz           20
                        (      35.925 eV)
   514     514       --         4.098 au  C             1.00      1 F:z3           20
                        (     111.521 eV)
   515     515       --         4.098 au  C             1.00      1 F:z            20
                        (     111.521 eV)
   516     516       --         4.098 au  C             1.00      1 F:xyz          20
                        (     111.521 eV)
   517     517       --         4.098 au  C             1.00      1 F:z2x          20
                        (     111.521 eV)
   518     518       --         4.098 au  C             1.00      1 F:z2y          20
                        (     111.521 eV)
   519     519       --         4.098 au  C             1.00      1 F:x            20
                        (     111.521 eV)
   520     520       --         4.098 au  C             1.00      1 F:y            20
                        (     111.521 eV)
   521     521      2.000     -10.154 au  C             1.00      1 S              21
                        (    -276.296 eV)
   522     522      2.000      -0.599 au  C             1.00      2 S              21
                        (     -16.292 eV)
   523     523       --         0.450 au  C             1.00      3 S              21
                        (      12.239 eV)
   524     524       --         5.513 au  C             1.00      4 S              21
                        (     150.025 eV)
   525     525       --        50.010 au  C             1.00      5 S              21
                        (    1360.849 eV)
   526     526      0.667      -0.173 au  C             1.00      1 P:x            21
                        (      -4.702 eV)
   527     527       --         0.238 au  C             1.00      2 P:x            21
                        (       6.479 eV)
   528     528       --         2.109 au  C             1.00      3 P:x            21
                        (      57.386 eV)
   529     529      0.667      -0.173 au  C             1.00      1 P:y            21
                        (      -4.702 eV)
   530     530       --         0.238 au  C             1.00      2 P:y            21
                        (       6.479 eV)
   531     531       --         2.109 au  C             1.00      3 P:y            21
                        (      57.386 eV)
   532     532      0.667      -0.173 au  C             1.00      1 P:z            21
                        (      -4.702 eV)
   533     533       --         0.238 au  C             1.00      2 P:z            21
                        (       6.479 eV)
   534     534       --         2.109 au  C             1.00      3 P:z            21
                        (      57.386 eV)
   535     535       --         1.320 au  C             1.00      1 D:z2           21
                        (      35.925 eV)
   536     536       --         1.320 au  C             1.00      1 D:x2-y2        21
                        (      35.925 eV)
   537     537       --         1.320 au  C             1.00      1 D:xy           21
                        (      35.925 eV)
   538     538       --         1.320 au  C             1.00      1 D:xz           21
                        (      35.925 eV)
   539     539       --         1.320 au  C             1.00      1 D:yz           21
                        (      35.925 eV)
   540     540       --         4.098 au  C             1.00      1 F:z3           21
                        (     111.521 eV)
   541     541       --         4.098 au  C             1.00      1 F:z            21
                        (     111.521 eV)
   542     542       --         4.098 au  C             1.00      1 F:xyz          21
                        (     111.521 eV)
   543     543       --         4.098 au  C             1.00      1 F:z2x          21
                        (     111.521 eV)
   544     544       --         4.098 au  C             1.00      1 F:z2y          21
                        (     111.521 eV)
   545     545       --         4.098 au  C             1.00      1 F:x            21
                        (     111.521 eV)
   546     546       --         4.098 au  C             1.00      1 F:y            21
                        (     111.521 eV)
   547     547      2.000     -10.154 au  C             1.00      1 S              22
                        (    -276.296 eV)
   548     548      2.000      -0.599 au  C             1.00      2 S              22
                        (     -16.292 eV)
   549     549       --         0.450 au  C             1.00      3 S              22
                        (      12.239 eV)
   550     550       --         5.513 au  C             1.00      4 S              22
                        (     150.025 eV)
   551     551       --        50.010 au  C             1.00      5 S              22
                        (    1360.849 eV)
   552     552      0.667      -0.173 au  C             1.00      1 P:x            22
                        (      -4.702 eV)
   553     553       --         0.238 au  C             1.00      2 P:x            22
                        (       6.479 eV)
   554     554       --         2.109 au  C             1.00      3 P:x            22
                        (      57.386 eV)
   555     555      0.667      -0.173 au  C             1.00      1 P:y            22
                        (      -4.702 eV)
   556     556       --         0.238 au  C             1.00      2 P:y            22
                        (       6.479 eV)
   557     557       --         2.109 au  C             1.00      3 P:y            22
                        (      57.386 eV)
   558     558      0.667      -0.173 au  C             1.00      1 P:z            22
                        (      -4.702 eV)
   559     559       --         0.238 au  C             1.00      2 P:z            22
                        (       6.479 eV)
   560     560       --         2.109 au  C             1.00      3 P:z            22
                        (      57.386 eV)
   561     561       --         1.320 au  C             1.00      1 D:z2           22
                        (      35.925 eV)
   562     562       --         1.320 au  C             1.00      1 D:x2-y2        22
                        (      35.925 eV)
   563     563       --         1.320 au  C             1.00      1 D:xy           22
                        (      35.925 eV)
   564     564       --         1.320 au  C             1.00      1 D:xz           22
                        (      35.925 eV)
   565     565       --         1.320 au  C             1.00      1 D:yz           22
                        (      35.925 eV)
   566     566       --         4.098 au  C             1.00      1 F:z3           22
                        (     111.521 eV)
   567     567       --         4.098 au  C             1.00      1 F:z            22
                        (     111.521 eV)
   568     568       --         4.098 au  C             1.00      1 F:xyz          22
                        (     111.521 eV)
   569     569       --         4.098 au  C             1.00      1 F:z2x          22
                        (     111.521 eV)
   570     570       --         4.098 au  C             1.00      1 F:z2y          22
                        (     111.521 eV)
   571     571       --         4.098 au  C             1.00      1 F:x            22
                        (     111.521 eV)
   572     572       --         4.098 au  C             1.00      1 F:y            22
                        (     111.521 eV)
   573     573      2.000     -10.154 au  C             1.00      1 S              23
                        (    -276.296 eV)
   574     574      2.000      -0.599 au  C             1.00      2 S              23
                        (     -16.292 eV)
   575     575       --         0.450 au  C             1.00      3 S              23
                        (      12.239 eV)
   576     576       --         5.513 au  C             1.00      4 S              23
                        (     150.025 eV)
   577     577       --        50.010 au  C             1.00      5 S              23
                        (    1360.849 eV)
   578     578      0.667      -0.173 au  C             1.00      1 P:x            23
                        (      -4.702 eV)
   579     579       --         0.238 au  C             1.00      2 P:x            23
                        (       6.479 eV)
   580     580       --         2.109 au  C             1.00      3 P:x            23
                        (      57.386 eV)
   581     581      0.667      -0.173 au  C             1.00      1 P:y            23
                        (      -4.702 eV)
   582     582       --         0.238 au  C             1.00      2 P:y            23
                        (       6.479 eV)
   583     583       --         2.109 au  C             1.00      3 P:y            23
                        (      57.386 eV)
   584     584      0.667      -0.173 au  C             1.00      1 P:z            23
                        (      -4.702 eV)
   585     585       --         0.238 au  C             1.00      2 P:z            23
                        (       6.479 eV)
   586     586       --         2.109 au  C             1.00      3 P:z            23
                        (      57.386 eV)
   587     587       --         1.320 au  C             1.00      1 D:z2           23
                        (      35.925 eV)
   588     588       --         1.320 au  C             1.00      1 D:x2-y2        23
                        (      35.925 eV)
   589     589       --         1.320 au  C             1.00      1 D:xy           23
                        (      35.925 eV)
   590     590       --         1.320 au  C             1.00      1 D:xz           23
                        (      35.925 eV)
   591     591       --         1.320 au  C             1.00      1 D:yz           23
                        (      35.925 eV)
   592     592       --         4.098 au  C             1.00      1 F:z3           23
                        (     111.521 eV)
   593     593       --         4.098 au  C             1.00      1 F:z            23
                        (     111.521 eV)
   594     594       --         4.098 au  C             1.00      1 F:xyz          23
                        (     111.521 eV)
   595     595       --         4.098 au  C             1.00      1 F:z2x          23
                        (     111.521 eV)
   596     596       --         4.098 au  C             1.00      1 F:z2y          23
                        (     111.521 eV)
   597     597       --         4.098 au  C             1.00      1 F:x            23
                        (     111.521 eV)
   598     598       --         4.098 au  C             1.00      1 F:y            23
                        (     111.521 eV)
   599     599      2.000     -10.154 au  C             1.00      1 S              24
                        (    -276.296 eV)
   600     600      2.000      -0.599 au  C             1.00      2 S              24
                        (     -16.292 eV)
   601     601       --         0.450 au  C             1.00      3 S              24
                        (      12.239 eV)
   602     602       --         5.513 au  C             1.00      4 S              24
                        (     150.025 eV)
   603     603       --        50.010 au  C             1.00      5 S              24
                        (    1360.849 eV)
   604     604      0.667      -0.173 au  C             1.00      1 P:x            24
                        (      -4.702 eV)
   605     605       --         0.238 au  C             1.00      2 P:x            24
                        (       6.479 eV)
   606     606       --         2.109 au  C             1.00      3 P:x            24
                        (      57.386 eV)
   607     607      0.667      -0.173 au  C             1.00      1 P:y            24
                        (      -4.702 eV)
   608     608       --         0.238 au  C             1.00      2 P:y            24
                        (       6.479 eV)
   609     609       --         2.109 au  C             1.00      3 P:y            24
                        (      57.386 eV)
   610     610      0.667      -0.173 au  C             1.00      1 P:z            24
                        (      -4.702 eV)
   611     611       --         0.238 au  C             1.00      2 P:z            24
                        (       6.479 eV)
   612     612       --         2.109 au  C             1.00      3 P:z            24
                        (      57.386 eV)
   613     613       --         1.320 au  C             1.00      1 D:z2           24
                        (      35.925 eV)
   614     614       --         1.320 au  C             1.00      1 D:x2-y2        24
                        (      35.925 eV)
   615     615       --         1.320 au  C             1.00      1 D:xy           24
                        (      35.925 eV)
   616     616       --         1.320 au  C             1.00      1 D:xz           24
                        (      35.925 eV)
   617     617       --         1.320 au  C             1.00      1 D:yz           24
                        (      35.925 eV)
   618     618       --         4.098 au  C             1.00      1 F:z3           24
                        (     111.521 eV)
   619     619       --         4.098 au  C             1.00      1 F:z            24
                        (     111.521 eV)
   620     620       --         4.098 au  C             1.00      1 F:xyz          24
                        (     111.521 eV)
   621     621       --         4.098 au  C             1.00      1 F:z2x          24
                        (     111.521 eV)
   622     622       --         4.098 au  C             1.00      1 F:z2y          24
                        (     111.521 eV)
   623     623       --         4.098 au  C             1.00      1 F:x            24
                        (     111.521 eV)
   624     624       --         4.098 au  C             1.00      1 F:y            24
                        (     111.521 eV)
   625     625      2.000     -14.242 au  N             1.00      1 S              25
                        (    -387.543 eV)
   626     626      2.000      -0.779 au  N             1.00      2 S              25
                        (     -21.210 eV)
   627     627       --         0.599 au  N             1.00      3 S              25
                        (      16.298 eV)
   628     628       --         6.984 au  N             1.00      4 S              25
                        (     190.056 eV)
   629     629       --        63.600 au  N             1.00      5 S              25
                        (    1730.647 eV)
   630     630      1.000      -0.265 au  N             1.00      1 P:x            25
                        (      -7.219 eV)
   631     631       --         0.360 au  N             1.00      2 P:x            25
                        (       9.797 eV)
   632     632       --         3.378 au  N             1.00      3 P:x            25
                        (      91.933 eV)
   633     633      1.000      -0.265 au  N             1.00      1 P:y            25
                        (      -7.219 eV)
   634     634       --         0.360 au  N             1.00      2 P:y            25
                        (       9.797 eV)
   635     635       --         3.378 au  N             1.00      3 P:y            25
                        (      91.933 eV)
   636     636      1.000      -0.265 au  N             1.00      1 P:z            25
                        (      -7.219 eV)
   637     637       --         0.360 au  N             1.00      2 P:z            25
                        (       9.797 eV)
   638     638       --         3.378 au  N             1.00      3 P:z            25
                        (      91.933 eV)
   639     639       --         1.328 au  N             1.00      1 D:z2           25
                        (      36.132 eV)
   640     640       --         1.328 au  N             1.00      1 D:x2-y2        25
                        (      36.132 eV)
   641     641       --         1.328 au  N             1.00      1 D:xy           25
                        (      36.132 eV)
   642     642       --         1.328 au  N             1.00      1 D:xz           25
                        (      36.132 eV)
   643     643       --         1.328 au  N             1.00      1 D:yz           25
                        (      36.132 eV)
   644     644       --         4.096 au  N             1.00      1 F:z3           25
                        (     111.444 eV)
   645     645       --         4.096 au  N             1.00      1 F:z            25
                        (     111.444 eV)
   646     646       --         4.096 au  N             1.00      1 F:xyz          25
                        (     111.444 eV)
   647     647       --         4.096 au  N             1.00      1 F:z2x          25
                        (     111.444 eV)
   648     648       --         4.096 au  N             1.00      1 F:z2y          25
                        (     111.444 eV)
   649     649       --         4.096 au  N             1.00      1 F:x            25
                        (     111.444 eV)
   650     650       --         4.096 au  N             1.00      1 F:y            25
                        (     111.444 eV)
   651     651      1.000      -0.237 au  H             1.00      1 S              26
                        (      -6.444 eV)
   652     652       --         0.150 au  H             1.00      2 S              26
                        (       4.071 eV)
   653     653       --         1.618 au  H             1.00      3 S              26
                        (      44.017 eV)
   654     654       --         0.482 au  H             1.00      1 P:x            26
                        (      13.114 eV)
   655     655       --         0.482 au  H             1.00      1 P:y            26
                        (      13.114 eV)
   656     656       --         0.482 au  H             1.00      1 P:z            26
                        (      13.114 eV)
   657     657       --         2.654 au  H             1.00      1 D:z2           26
                        (      72.223 eV)
   658     658       --         2.654 au  H             1.00      1 D:x2-y2        26
                        (      72.223 eV)
   659     659       --         2.654 au  H             1.00      1 D:xy           26
                        (      72.223 eV)
   660     660       --         2.654 au  H             1.00      1 D:xz           26
                        (      72.223 eV)
   661     661       --         2.654 au  H             1.00      1 D:yz           26
                        (      72.223 eV)
   662     662      1.000      -0.237 au  H             1.00      1 S              27
                        (      -6.444 eV)
   663     663       --         0.150 au  H             1.00      2 S              27
                        (       4.071 eV)
   664     664       --         1.618 au  H             1.00      3 S              27
                        (      44.017 eV)
   665     665       --         0.482 au  H             1.00      1 P:x            27
                        (      13.114 eV)
   666     666       --         0.482 au  H             1.00      1 P:y            27
                        (      13.114 eV)
   667     667       --         0.482 au  H             1.00      1 P:z            27
                        (      13.114 eV)
   668     668       --         2.654 au  H             1.00      1 D:z2           27
                        (      72.223 eV)
   669     669       --         2.654 au  H             1.00      1 D:x2-y2        27
                        (      72.223 eV)
   670     670       --         2.654 au  H             1.00      1 D:xy           27
                        (      72.223 eV)
   671     671       --         2.654 au  H             1.00      1 D:xz           27
                        (      72.223 eV)
   672     672       --         2.654 au  H             1.00      1 D:yz           27
                        (      72.223 eV)
   673     673      1.000      -0.237 au  H             1.00      1 S              28
                        (      -6.444 eV)
   674     674       --         0.150 au  H             1.00      2 S              28
                        (       4.071 eV)
   675     675       --         1.618 au  H             1.00      3 S              28
                        (      44.017 eV)
   676     676       --         0.482 au  H             1.00      1 P:x            28
                        (      13.114 eV)
   677     677       --         0.482 au  H             1.00      1 P:y            28
                        (      13.114 eV)
   678     678       --         0.482 au  H             1.00      1 P:z            28
                        (      13.114 eV)
   679     679       --         2.654 au  H             1.00      1 D:z2           28
                        (      72.223 eV)
   680     680       --         2.654 au  H             1.00      1 D:x2-y2        28
                        (      72.223 eV)
   681     681       --         2.654 au  H             1.00      1 D:xy           28
                        (      72.223 eV)
   682     682       --         2.654 au  H             1.00      1 D:xz           28
                        (      72.223 eV)
   683     683       --         2.654 au  H             1.00      1 D:yz           28
                        (      72.223 eV)
   684     684      1.000      -0.237 au  H             1.00      1 S              29
                        (      -6.444 eV)
   685     685       --         0.150 au  H             1.00      2 S              29
                        (       4.071 eV)
   686     686       --         1.618 au  H             1.00      3 S              29
                        (      44.017 eV)
   687     687       --         0.482 au  H             1.00      1 P:x            29
                        (      13.114 eV)
   688     688       --         0.482 au  H             1.00      1 P:y            29
                        (      13.114 eV)
   689     689       --         0.482 au  H             1.00      1 P:z            29
                        (      13.114 eV)
   690     690       --         2.654 au  H             1.00      1 D:z2           29
                        (      72.223 eV)
   691     691       --         2.654 au  H             1.00      1 D:x2-y2        29
                        (      72.223 eV)
   692     692       --         2.654 au  H             1.00      1 D:xy           29
                        (      72.223 eV)
   693     693       --         2.654 au  H             1.00      1 D:xz           29
                        (      72.223 eV)
   694     694       --         2.654 au  H             1.00      1 D:yz           29
                        (      72.223 eV)
   695     695      1.000      -0.237 au  H             1.00      1 S              30
                        (      -6.444 eV)
   696     696       --         0.150 au  H             1.00      2 S              30
                        (       4.071 eV)
   697     697       --         1.618 au  H             1.00      3 S              30
                        (      44.017 eV)
   698     698       --         0.482 au  H             1.00      1 P:x            30
                        (      13.114 eV)
   699     699       --         0.482 au  H             1.00      1 P:y            30
                        (      13.114 eV)
   700     700       --         0.482 au  H             1.00      1 P:z            30
                        (      13.114 eV)
   701     701       --         2.654 au  H             1.00      1 D:z2           30
                        (      72.223 eV)
   702     702       --         2.654 au  H             1.00      1 D:x2-y2        30
                        (      72.223 eV)
   703     703       --         2.654 au  H             1.00      1 D:xy           30
                        (      72.223 eV)
   704     704       --         2.654 au  H             1.00      1 D:xz           30
                        (      72.223 eV)
   705     705       --         2.654 au  H             1.00      1 D:yz           30
                        (      72.223 eV)
   706     706      1.000      -0.237 au  H             1.00      1 S              31
                        (      -6.444 eV)
   707     707       --         0.150 au  H             1.00      2 S              31
                        (       4.071 eV)
   708     708       --         1.618 au  H             1.00      3 S              31
                        (      44.017 eV)
   709     709       --         0.482 au  H             1.00      1 P:x            31
                        (      13.114 eV)
   710     710       --         0.482 au  H             1.00      1 P:y            31
                        (      13.114 eV)
   711     711       --         0.482 au  H             1.00      1 P:z            31
                        (      13.114 eV)
   712     712       --         2.654 au  H             1.00      1 D:z2           31
                        (      72.223 eV)
   713     713       --         2.654 au  H             1.00      1 D:x2-y2        31
                        (      72.223 eV)
   714     714       --         2.654 au  H             1.00      1 D:xy           31
                        (      72.223 eV)
   715     715       --         2.654 au  H             1.00      1 D:xz           31
                        (      72.223 eV)
   716     716       --         2.654 au  H             1.00      1 D:yz           31
                        (      72.223 eV)
   717     717      1.000      -0.237 au  H             1.00      1 S              32
                        (      -6.444 eV)
   718     718       --         0.150 au  H             1.00      2 S              32
                        (       4.071 eV)
   719     719       --         1.618 au  H             1.00      3 S              32
                        (      44.017 eV)
   720     720       --         0.482 au  H             1.00      1 P:x            32
                        (      13.114 eV)
   721     721       --         0.482 au  H             1.00      1 P:y            32
                        (      13.114 eV)
   722     722       --         0.482 au  H             1.00      1 P:z            32
                        (      13.114 eV)
   723     723       --         2.654 au  H             1.00      1 D:z2           32
                        (      72.223 eV)
   724     724       --         2.654 au  H             1.00      1 D:x2-y2        32
                        (      72.223 eV)
   725     725       --         2.654 au  H             1.00      1 D:xy           32
                        (      72.223 eV)
   726     726       --         2.654 au  H             1.00      1 D:xz           32
                        (      72.223 eV)
   727     727       --         2.654 au  H             1.00      1 D:yz           32
                        (      72.223 eV)
   728     728      1.000      -0.237 au  H             1.00      1 S              33
                        (      -6.444 eV)
   729     729       --         0.150 au  H             1.00      2 S              33
                        (       4.071 eV)
   730     730       --         1.618 au  H             1.00      3 S              33
                        (      44.017 eV)
   731     731       --         0.482 au  H             1.00      1 P:x            33
                        (      13.114 eV)
   732     732       --         0.482 au  H             1.00      1 P:y            33
                        (      13.114 eV)
   733     733       --         0.482 au  H             1.00      1 P:z            33
                        (      13.114 eV)
   734     734       --         2.654 au  H             1.00      1 D:z2           33
                        (      72.223 eV)
   735     735       --         2.654 au  H             1.00      1 D:x2-y2        33
                        (      72.223 eV)
   736     736       --         2.654 au  H             1.00      1 D:xy           33
                        (      72.223 eV)
   737     737       --         2.654 au  H             1.00      1 D:xz           33
                        (      72.223 eV)
   738     738       --         2.654 au  H             1.00      1 D:yz           33
                        (      72.223 eV)
   739     739      1.000      -0.237 au  H             1.00      1 S              34
                        (      -6.444 eV)
   740     740       --         0.150 au  H             1.00      2 S              34
                        (       4.071 eV)
   741     741       --         1.618 au  H             1.00      3 S              34
                        (      44.017 eV)
   742     742       --         0.482 au  H             1.00      1 P:x            34
                        (      13.114 eV)
   743     743       --         0.482 au  H             1.00      1 P:y            34
                        (      13.114 eV)
   744     744       --         0.482 au  H             1.00      1 P:z            34
                        (      13.114 eV)
   745     745       --         2.654 au  H             1.00      1 D:z2           34
                        (      72.223 eV)
   746     746       --         2.654 au  H             1.00      1 D:x2-y2        34
                        (      72.223 eV)
   747     747       --         2.654 au  H             1.00      1 D:xy           34
                        (      72.223 eV)
   748     748       --         2.654 au  H             1.00      1 D:xz           34
                        (      72.223 eV)
   749     749       --         2.654 au  H             1.00      1 D:yz           34
                        (      72.223 eV)
   750     750      1.000      -0.237 au  H             1.00      1 S              35
                        (      -6.444 eV)
   751     751       --         0.150 au  H             1.00      2 S              35
                        (       4.071 eV)
   752     752       --         1.618 au  H             1.00      3 S              35
                        (      44.017 eV)
   753     753       --         0.482 au  H             1.00      1 P:x            35
                        (      13.114 eV)
   754     754       --         0.482 au  H             1.00      1 P:y            35
                        (      13.114 eV)
   755     755       --         0.482 au  H             1.00      1 P:z            35
                        (      13.114 eV)
   756     756       --         2.654 au  H             1.00      1 D:z2           35
                        (      72.223 eV)
   757     757       --         2.654 au  H             1.00      1 D:x2-y2        35
                        (      72.223 eV)
   758     758       --         2.654 au  H             1.00      1 D:xy           35
                        (      72.223 eV)
   759     759       --         2.654 au  H             1.00      1 D:xz           35
                        (      72.223 eV)
   760     760       --         2.654 au  H             1.00      1 D:yz           35
                        (      72.223 eV)
   761     761      1.000      -0.237 au  H             1.00      1 S              36
                        (      -6.444 eV)
   762     762       --         0.150 au  H             1.00      2 S              36
                        (       4.071 eV)
   763     763       --         1.618 au  H             1.00      3 S              36
                        (      44.017 eV)
   764     764       --         0.482 au  H             1.00      1 P:x            36
                        (      13.114 eV)
   765     765       --         0.482 au  H             1.00      1 P:y            36
                        (      13.114 eV)
   766     766       --         0.482 au  H             1.00      1 P:z            36
                        (      13.114 eV)
   767     767       --         2.654 au  H             1.00      1 D:z2           36
                        (      72.223 eV)
   768     768       --         2.654 au  H             1.00      1 D:x2-y2        36
                        (      72.223 eV)
   769     769       --         2.654 au  H             1.00      1 D:xy           36
                        (      72.223 eV)
   770     770       --         2.654 au  H             1.00      1 D:xz           36
                        (      72.223 eV)
   771     771       --         2.654 au  H             1.00      1 D:yz           36
                        (      72.223 eV)
   772     772      1.000      -0.237 au  H             1.00      1 S              37
                        (      -6.444 eV)
   773     773       --         0.150 au  H             1.00      2 S              37
                        (       4.071 eV)
   774     774       --         1.618 au  H             1.00      3 S              37
                        (      44.017 eV)
   775     775       --         0.482 au  H             1.00      1 P:x            37
                        (      13.114 eV)
   776     776       --         0.482 au  H             1.00      1 P:y            37
                        (      13.114 eV)
   777     777       --         0.482 au  H             1.00      1 P:z            37
                        (      13.114 eV)
   778     778       --         2.654 au  H             1.00      1 D:z2           37
                        (      72.223 eV)
   779     779       --         2.654 au  H             1.00      1 D:x2-y2        37
                        (      72.223 eV)
   780     780       --         2.654 au  H             1.00      1 D:xy           37
                        (      72.223 eV)
   781     781       --         2.654 au  H             1.00      1 D:xz           37
                        (      72.223 eV)
   782     782       --         2.654 au  H             1.00      1 D:yz           37
                        (      72.223 eV)
   783     783      1.000      -0.237 au  H             1.00      1 S              38
                        (      -6.444 eV)
   784     784       --         0.150 au  H             1.00      2 S              38
                        (       4.071 eV)
   785     785       --         1.618 au  H             1.00      3 S              38
                        (      44.017 eV)
   786     786       --         0.482 au  H             1.00      1 P:x            38
                        (      13.114 eV)
   787     787       --         0.482 au  H             1.00      1 P:y            38
                        (      13.114 eV)
   788     788       --         0.482 au  H             1.00      1 P:z            38
                        (      13.114 eV)
   789     789       --         2.654 au  H             1.00      1 D:z2           38
                        (      72.223 eV)
   790     790       --         2.654 au  H             1.00      1 D:x2-y2        38
                        (      72.223 eV)
   791     791       --         2.654 au  H             1.00      1 D:xy           38
                        (      72.223 eV)
   792     792       --         2.654 au  H             1.00      1 D:xz           38
                        (      72.223 eV)
   793     793       --         2.654 au  H             1.00      1 D:yz           38
                        (      72.223 eV)
   794     794      1.000      -0.237 au  H             1.00      1 S              39
                        (      -6.444 eV)
   795     795       --         0.150 au  H             1.00      2 S              39
                        (       4.071 eV)
   796     796       --         1.618 au  H             1.00      3 S              39
                        (      44.017 eV)
   797     797       --         0.482 au  H             1.00      1 P:x            39
                        (      13.114 eV)
   798     798       --         0.482 au  H             1.00      1 P:y            39
                        (      13.114 eV)
   799     799       --         0.482 au  H             1.00      1 P:z            39
                        (      13.114 eV)
   800     800       --         2.654 au  H             1.00      1 D:z2           39
                        (      72.223 eV)
   801     801       --         2.654 au  H             1.00      1 D:x2-y2        39
                        (      72.223 eV)
   802     802       --         2.654 au  H             1.00      1 D:xy           39
                        (      72.223 eV)
   803     803       --         2.654 au  H             1.00      1 D:xz           39
                        (      72.223 eV)
   804     804       --         2.654 au  H             1.00      1 D:yz           39
                        (      72.223 eV)
   805     805      1.000      -0.237 au  H             1.00      1 S              40
                        (      -6.444 eV)
   806     806       --         0.150 au  H             1.00      2 S              40
                        (       4.071 eV)
   807     807       --         1.618 au  H             1.00      3 S              40
                        (      44.017 eV)
   808     808       --         0.482 au  H             1.00      1 P:x            40
                        (      13.114 eV)
   809     809       --         0.482 au  H             1.00      1 P:y            40
                        (      13.114 eV)
   810     810       --         0.482 au  H             1.00      1 P:z            40
                        (      13.114 eV)
   811     811       --         2.654 au  H             1.00      1 D:z2           40
                        (      72.223 eV)
   812     812       --         2.654 au  H             1.00      1 D:x2-y2        40
                        (      72.223 eV)
   813     813       --         2.654 au  H             1.00      1 D:xy           40
                        (      72.223 eV)
   814     814       --         2.654 au  H             1.00      1 D:xz           40
                        (      72.223 eV)
   815     815       --         2.654 au  H             1.00      1 D:yz           40
                        (      72.223 eV)
   816     816      1.000      -0.237 au  H             1.00      1 S              41
                        (      -6.444 eV)
   817     817       --         0.150 au  H             1.00      2 S              41
                        (       4.071 eV)
   818     818       --         1.618 au  H             1.00      3 S              41
                        (      44.017 eV)
   819     819       --         0.482 au  H             1.00      1 P:x            41
                        (      13.114 eV)
   820     820       --         0.482 au  H             1.00      1 P:y            41
                        (      13.114 eV)
   821     821       --         0.482 au  H             1.00      1 P:z            41
                        (      13.114 eV)
   822     822       --         2.654 au  H             1.00      1 D:z2           41
                        (      72.223 eV)
   823     823       --         2.654 au  H             1.00      1 D:x2-y2        41
                        (      72.223 eV)
   824     824       --         2.654 au  H             1.00      1 D:xy           41
                        (      72.223 eV)
   825     825       --         2.654 au  H             1.00      1 D:xz           41
                        (      72.223 eV)
   826     826       --         2.654 au  H             1.00      1 D:yz           41
                        (      72.223 eV)
   827     827      1.000      -0.237 au  H             1.00      1 S              42
                        (      -6.444 eV)
   828     828       --         0.150 au  H             1.00      2 S              42
                        (       4.071 eV)
   829     829       --         1.618 au  H             1.00      3 S              42
                        (      44.017 eV)
   830     830       --         0.482 au  H             1.00      1 P:x            42
                        (      13.114 eV)
   831     831       --         0.482 au  H             1.00      1 P:y            42
                        (      13.114 eV)
   832     832       --         0.482 au  H             1.00      1 P:z            42
                        (      13.114 eV)
   833     833       --         2.654 au  H             1.00      1 D:z2           42
                        (      72.223 eV)
   834     834       --         2.654 au  H             1.00      1 D:x2-y2        42
                        (      72.223 eV)
   835     835       --         2.654 au  H             1.00      1 D:xy           42
                        (      72.223 eV)
   836     836       --         2.654 au  H             1.00      1 D:xz           42
                        (      72.223 eV)
   837     837       --         2.654 au  H             1.00      1 D:yz           42
                        (      72.223 eV)
   838     838      1.000      -0.237 au  H             1.00      1 S              43
                        (      -6.444 eV)
   839     839       --         0.150 au  H             1.00      2 S              43
                        (       4.071 eV)
   840     840       --         1.618 au  H             1.00      3 S              43
                        (      44.017 eV)
   841     841       --         0.482 au  H             1.00      1 P:x            43
                        (      13.114 eV)
   842     842       --         0.482 au  H             1.00      1 P:y            43
                        (      13.114 eV)
   843     843       --         0.482 au  H             1.00      1 P:z            43
                        (      13.114 eV)
   844     844       --         2.654 au  H             1.00      1 D:z2           43
                        (      72.223 eV)
   845     845       --         2.654 au  H             1.00      1 D:x2-y2        43
                        (      72.223 eV)
   846     846       --         2.654 au  H             1.00      1 D:xy           43
                        (      72.223 eV)
   847     847       --         2.654 au  H             1.00      1 D:xz           43
                        (      72.223 eV)
   848     848       --         2.654 au  H             1.00      1 D:yz           43
                        (      72.223 eV)
   849     849      1.000      -0.237 au  H             1.00      1 S              44
                        (      -6.444 eV)
   850     850       --         0.150 au  H             1.00      2 S              44
                        (       4.071 eV)
   851     851       --         1.618 au  H             1.00      3 S              44
                        (      44.017 eV)
   852     852       --         0.482 au  H             1.00      1 P:x            44
                        (      13.114 eV)
   853     853       --         0.482 au  H             1.00      1 P:y            44
                        (      13.114 eV)
   854     854       --         0.482 au  H             1.00      1 P:z            44
                        (      13.114 eV)
   855     855       --         2.654 au  H             1.00      1 D:z2           44
                        (      72.223 eV)
   856     856       --         2.654 au  H             1.00      1 D:x2-y2        44
                        (      72.223 eV)
   857     857       --         2.654 au  H             1.00      1 D:xy           44
                        (      72.223 eV)
   858     858       --         2.654 au  H             1.00      1 D:xz           44
                        (      72.223 eV)
   859     859       --         2.654 au  H             1.00      1 D:yz           44
                        (      72.223 eV)


 ================================
 (Slater-type)  F U N C T I O N S  ***  (Basis and Fit)  ***
 ================================
  

 Atom Type    1  (C)
 ==============

 Valence Basis Sets:  10
 -----------------------
   1 S    7.680000
   1 S    5.000000
   2 S    1.280000
   2 S    2.100000
   2 S    4.600000
   2 P    0.820000
   2 P    1.480000
   2 P    2.940000
   3 D    2.200000
   4 F    3.300000

 Charge Fitting Sets (for the computation of the Coulomb Potential):  22
 -----------------------------------------------------------------------
   1 S   15.360000
   2 S   17.530000
   2 S   12.070000
   2 S    8.310000
   2 S    5.730000
   3 S    5.780000
   3 S    4.220000
   3 S    3.080000
   3 S    2.250000
   3 S    1.640000
   2 P    9.880000
   2 P    5.800000
   3 P    5.050000
   3 P    3.230000
   3 P    2.060000
   3 D    7.200000
   3 D    4.400000
   3 D    2.690000
   3 D    1.640000
   4 F    5.400000
   4 F    3.550000
   5 G    4.500000

 Atom Type    2  (N)
 ==============

 Valence Basis Sets:  10
 -----------------------
   1 S    8.740000
   1 S    5.900000
   2 S    5.150000
   2 S    2.500000
   2 S    1.500000
   2 P    3.680000
   2 P    1.880000
   2 P    1.000000
   3 D    2.200000
   4 F    3.300000

 Charge Fitting Sets (for the computation of the Coulomb Potential):  22
 -----------------------------------------------------------------------
   1 S   17.480000
   2 S   20.150000
   2 S   13.990000
   2 S    9.710000
   2 S    6.740000
   3 S    6.860000
   3 S    5.040000
   3 S    3.700000
   3 S    2.720000
   3 S    2.000000
   2 P   11.320000
   2 P    6.730000
   3 P    5.920000
   3 P    3.820000
   3 P    2.460000
   3 D    8.100000
   3 D    5.080000
   3 D    3.190000
   3 D    2.000000
   4 F    5.800000
   4 F    3.600000
   5 G    4.500000

 Atom Type    3  (H)
 ==============

 Valence Basis Sets:   5
 -----------------------
   1 S    0.690000
   1 S    0.920000
   1 S    1.580000
   2 P    1.250000
   3 D    2.500000

 Charge Fitting Sets (for the computation of the Coulomb Potential):  11
 -----------------------------------------------------------------------
   1 S    3.160000
   1 S    2.090000
   1 S    1.380000
   2 S    1.500000
   2 P    4.000000
   2 P    2.650000
   2 P    1.750000
   3 D    4.000000
   3 D    2.500000
   4 F    3.000000
   5 G    4.000000


 BAS: List of all Elementary Cartesian Basis Functions
 =====================================================

 The numbering in the list below (to the right of the function characteristics) is referred
 to in print-outs of MO eigenvectors and Mulliken populations in the BAS representation
 (as contrasted to the SFO representation).

 Notes:
 1. The functions are characterized by a polynomial prefactor (powers of x,y,z and r) and
    an exponential decay factor alpha.
 2. Since the basis sets are specific for an atom TYPE, the individual functions occur on
    all atoms of that type.
 3. The word 'Core' in the left margin signals that it is a Core Function (CF) : not a
    degree of freedom in the valence set, but only used to ensure orthogonalization of
    the other valence basis functions on the frozen Core Orbitals.


 (power of) X  Y  Z  R     Alpha  on Atom
            ==========     =====     ==========

 C                                    1    2    3    4    5    6    7    8    9   10   11   12   13   14   15
                                     16   17   18   19   20   21   22   23   24
                                  ---------------------------------------------------------------------------
            0  0  0  0     7.680      1   31   61   91  121  151  181  211  241  271  301  331  361  391  421
                                    451  481  511  541  571  601  631  661  691
            0  0  0  0     5.000      2   32   62   92  122  152  182  212  242  272  302  332  362  392  422
                                    452  482  512  542  572  602  632  662  692
            0  0  0  1     1.280      3   33   63   93  123  153  183  213  243  273  303  333  363  393  423
                                    453  483  513  543  573  603  633  663  693
            0  0  0  1     2.100      4   34   64   94  124  154  184  214  244  274  304  334  364  394  424
                                    454  484  514  544  574  604  634  664  694
            0  0  0  1     4.600      5   35   65   95  125  155  185  215  245  275  305  335  365  395  425
                                    455  485  515  545  575  605  635  665  695
            1  0  0  0     0.820      6   36   66   96  126  156  186  216  246  276  306  336  366  396  426
                                    456  486  516  546  576  606  636  666  696
            0  1  0  0     0.820      7   37   67   97  127  157  187  217  247  277  307  337  367  397  427
                                    457  487  517  547  577  607  637  667  697
            0  0  1  0     0.820      8   38   68   98  128  158  188  218  248  278  308  338  368  398  428
                                    458  488  518  548  578  608  638  668  698
            1  0  0  0     1.480      9   39   69   99  129  159  189  219  249  279  309  339  369  399  429
                                    459  489  519  549  579  609  639  669  699
            0  1  0  0     1.480     10   40   70  100  130  160  190  220  250  280  310  340  370  400  430
                                    460  490  520  550  580  610  640  670  700
            0  0  1  0     1.480     11   41   71  101  131  161  191  221  251  281  311  341  371  401  431
                                    461  491  521  551  581  611  641  671  701
            1  0  0  0     2.940     12   42   72  102  132  162  192  222  252  282  312  342  372  402  432
                                    462  492  522  552  582  612  642  672  702
            0  1  0  0     2.940     13   43   73  103  133  163  193  223  253  283  313  343  373  403  433
                                    463  493  523  553  583  613  643  673  703
            0  0  1  0     2.940     14   44   74  104  134  164  194  224  254  284  314  344  374  404  434
                                    464  494  524  554  584  614  644  674  704
            2  0  0  0     2.200     15   45   75  105  135  165  195  225  255  285  315  345  375  405  435
                                    465  495  525  555  585  615  645  675  705
            1  1  0  0     2.200     16   46   76  106  136  166  196  226  256  286  316  346  376  406  436
                                    466  496  526  556  586  616  646  676  706
            1  0  1  0     2.200     17   47   77  107  137  167  197  227  257  287  317  347  377  407  437
                                    467  497  527  557  587  617  647  677  707
            0  2  0  0     2.200     18   48   78  108  138  168  198  228  258  288  318  348  378  408  438
                                    468  498  528  558  588  618  648  678  708
            0  1  1  0     2.200     19   49   79  109  139  169  199  229  259  289  319  349  379  409  439
                                    469  499  529  559  589  619  649  679  709
            0  0  2  0     2.200     20   50   80  110  140  170  200  230  260  290  320  350  380  410  440
                                    470  500  530  560  590  620  650  680  710
            3  0  0  0     3.300     21   51   81  111  141  171  201  231  261  291  321  351  381  411  441
                                    471  501  531  561  591  621  651  681  711
            2  1  0  0     3.300     22   52   82  112  142  172  202  232  262  292  322  352  382  412  442
                                    472  502  532  562  592  622  652  682  712
            2  0  1  0     3.300     23   53   83  113  143  173  203  233  263  293  323  353  383  413  443
                                    473  503  533  563  593  623  653  683  713
            1  2  0  0     3.300     24   54   84  114  144  174  204  234  264  294  324  354  384  414  444
                                    474  504  534  564  594  624  654  684  714
            1  1  1  0     3.300     25   55   85  115  145  175  205  235  265  295  325  355  385  415  445
                                    475  505  535  565  595  625  655  685  715
            1  0  2  0     3.300     26   56   86  116  146  176  206  236  266  296  326  356  386  416  446
                                    476  506  536  566  596  626  656  686  716
            0  3  0  0     3.300     27   57   87  117  147  177  207  237  267  297  327  357  387  417  447
                                    477  507  537  567  597  627  657  687  717
            0  2  1  0     3.300     28   58   88  118  148  178  208  238  268  298  328  358  388  418  448
                                    478  508  538  568  598  628  658  688  718
            0  1  2  0     3.300     29   59   89  119  149  179  209  239  269  299  329  359  389  419  449
                                    479  509  539  569  599  629  659  689  719
            0  0  3  0     3.300     30   60   90  120  150  180  210  240  270  300  330  360  390  420  450
                                    480  510  540  570  600  630  660  690  720

 N                                   25
                                  ---------------------------------------------------------------------------
            0  0  0  0     8.740    721
            0  0  0  0     5.900    722
            0  0  0  1     5.150    723
            0  0  0  1     2.500    724
            0  0  0  1     1.500    725
            1  0  0  0     3.680    726
            0  1  0  0     3.680    727
            0  0  1  0     3.680    728
            1  0  0  0     1.880    729
            0  1  0  0     1.880    730
            0  0  1  0     1.880    731
            1  0  0  0     1.000    732
            0  1  0  0     1.000    733
            0  0  1  0     1.000    734
            2  0  0  0     2.200    735
            1  1  0  0     2.200    736
            1  0  1  0     2.200    737
            0  2  0  0     2.200    738
            0  1  1  0     2.200    739
            0  0  2  0     2.200    740
            3  0  0  0     3.300    741
            2  1  0  0     3.300    742
            2  0  1  0     3.300    743
            1  2  0  0     3.300    744
            1  1  1  0     3.300    745
            1  0  2  0     3.300    746
            0  3  0  0     3.300    747
            0  2  1  0     3.300    748
            0  1  2  0     3.300    749
            0  0  3  0     3.300    750

 H                                   26   27   28   29   30   31   32   33   34   35   36   37   38   39   40
                                     41   42   43   44
                                  ---------------------------------------------------------------------------
            0  0  0  0     0.690    751  763  775  787  799  811  823  835  847  859  871  883  895  907  919
                                    931  943  955  967
            0  0  0  0     0.920    752  764  776  788  800  812  824  836  848  860  872  884  896  908  920
                                    932  944  956  968
            0  0  0  0     1.580    753  765  777  789  801  813  825  837  849  861  873  885  897  909  921
                                    933  945  957  969
            1  0  0  0     1.250    754  766  778  790  802  814  826  838  850  862  874  886  898  910  922
                                    934  946  958  970
            0  1  0  0     1.250    755  767  779  791  803  815  827  839  851  863  875  887  899  911  923
                                    935  947  959  971
            0  0  1  0     1.250    756  768  780  792  804  816  828  840  852  864  876  888  900  912  924
                                    936  948  960  972
            2  0  0  0     2.500    757  769  781  793  805  817  829  841  853  865  877  889  901  913  925
                                    937  949  961  973
            1  1  0  0     2.500    758  770  782  794  806  818  830  842  854  866  878  890  902  914  926
                                    938  950  962  974
            1  0  1  0     2.500    759  771  783  795  807  819  831  843  855  867  879  891  903  915  927
                                    939  951  963  975
            0  2  0  0     2.500    760  772  784  796  808  820  832  844  856  868  880  892  904  916  928
                                    940  952  964  976
            0  1  1  0     2.500    761  773  785  797  809  821  833  845  857  869  881  893  905  917  929
                                    941  953  965  977
            0  0  2  0     2.500    762  774  786  798  810  822  834  846  858  870  882  894  906  918  930
                                    942  954  966  978

 Total number of charge fitting functions (nprimf)      3050
 Total number of Cartesian basis functions (naos)        978
 Total number of Cartesian core functions  (ncos)          0

1
 ***************************************************************************************************


                                              ***********************
                                              *  T E C H N I C A L  *
                                              ***********************
  


 =============================================================
 P A R A L L E L I Z A T I O N  and  V E C T O R I Z A T I O N
 =============================================================
  
 Nr of parallel processes:                               16
 Maximum vector length in NumInt loops:                 128


 =====================
 S C F   U P D A T E S
 =====================
  
 Max. nr. of cycles:                               300
 Convergence criterion:                              0.0000010000
   secondary criterion:                              0.0010000000

 Mix parameter (when DIIS does not apply):           0.2000000000
 Mixed ADIIS+SDIIS will be used                  
    Max number of expansion vectors:                10
    Pure ADIIS when Max([F,P]) is above              0.1000000000
    Pure SDIIS when Max([F,P]) is below              0.0010000000
 Automatic ElectronSmearing (in case of problematic SCF convergence) disabled


 =================
 P R E C I S I O N  ***  (General: NumInt, NeglectFunctionTails, ...)  ***
 =================
  

 NumInt:           Target precision:                 6.0000000000
 -------           Initial precision:                6.0000000000
                   Min. precision (optimization):    6.0000000000

 Neglect Functions:          Basis functions:        0.1000000000E-15
 ------------------          Fit functions:          0.1000000000E-15


 ===========================
 L I N E A R   S C A L I N G
 ===========================
  

 Cut-off radii density fit:                        0.1000000000E-09
 Overlap cut-off criterion AO matrix elements:     0.1000000000E-07
 Cut-offs for Coulomb potential and fitted density:0.1000000000E-09
 Cut-off criterion for Coulomb multipole terms:    0.1000000000E-09
 Progressive Convergence parameter:                 0.000000000    
1
 ***************************************************************************************************


                                            ***************************
                                            *  C O M P U T A T I O N  *
                                            ***************************
  


 ==============================
 Double group spinor symmetries  ***  (Spin-Orbit)  ***
 ==============================
  

 The double group Lowdins are spinors adapted to the irreducible representations
 of the double group. These double group Lowdins are linear combinations of
 products of the single group Lowdins and the spinfunctions. The single group
 Lowdins are  orthonormalized symmetrized fragment orbitals (SFOs).
 The complex coefficients that are used in the linear combinations are also
 known as Clebsch-Gordan coefficients.
 The spin functions (alpha,beta) span irrep e1/2


          A * e 1/2 :      A1/2

  A1/2:1 = A.alpha
  A1/2:1 = A.beta

 The table summarizes which one-electron orbital irreps (single group) couple
 with spin to which spinor irreps (double group).
 The Clebsch-Gordan series for each direct product: orbital irrep times e1/2.
                  A
            -------
  A1/2           X


 dimension (equal to the max. nr. of electrons per spinor) of the double group irreps
 ------------------------------------------------------------------------------------
  A1/2           1

 Number of elements of the density matrix on this node (used, total):     29595    478731


 ===========================================
 Numerical Integration : Fuzzy Cells (Becke)
 ===========================================
  
 Becke grid quality: GOOD           
  
 Lebedev angular grid order:             min:  11 max:  31
 Nr. of radial points:                   min:  54 max:  61

 Total nr. of points:     547092
 Nr. of blocks:             4275
 Block length:               128
 Nr. of dummy points:        108


 Test of Precision of the Numerical Integration Grid
 ===================================================

 Integral of the Total Core Density:                   0.00000000000000


 -------------------------------------------
  COSMO surface
  Area             =         1203.822
  Volume           =         2498.496
  Number of Points =         3180
 -------------------------------------------


 ========================
 Density Fitting (zlmFit)
 ========================
  
 ZlmFit Fit Quality: GOOD           
  
 Max L-expansion:                        min:   8 max:   9
 Nr. of radial interpolation points:     min:  78 max:  96


 ======================
 RI Hartree-Fock Scheme
 ======================
  
 Fit Set Quality     : GOOD
 Integration Quality : GOOD
 Threshold Quality   : GOOD
 Response Quality    : DEFAULT
 Is Range Separated  :  T
 Type of Range Separation : 
 Long-Range Yukawa potential                                                    
                                                                                
   
 Asymptotic Coulomb       :    1.00000000000000     
 
 RIHartreeFock Dependency: number of modified vectors:          49


 =====
 S C F  ***  ScaSCF  ***
 =====
  
 Initial density matrix is calculated as sum of fragments

 CYCLE    1
 SCF Error: norm([F,P])=     12.794158107439, max([F,P])=      1.106203024002
 orbitals (Q,E):
 ---------------
 A :76...95          ( 2.00    -0.4752)  ( 2.00    -0.4716)  ( 2.00    -0.4514)  ( 2.00    -0.4285)
                     ( 2.00    -0.4174)  ( 2.00    -0.4044)  ( 2.00    -0.3954)  ( 2.00    -0.3852)
                     ( 2.00    -0.3354)  ( 2.00    -0.3274)  ( 0.00    -0.2417)  ( 0.00    -0.1925)
                     ( 0.00    -0.1824)  ( 0.00    -0.1774)  ( 0.00    -0.1593)  ( 0.00    -0.1555)
                     ( 0.00    -0.1219)  ( 0.00    -0.0699)  ( 0.00    -0.0513)  ( 0.00    -0.0464)

 CYCLE    2
   MIX coefficients:  0.8000  0.2000
 SCF Error: norm([F,P])=      1.200569630474, max([F,P])=      0.119399887141
 orbitals (Q,E):
 ---------------
 A :76...86          ( 2.00    -0.4375)  ( 2.00    -0.4348)  ( 2.00    -0.4172)  ( 2.00    -0.3940)
                     ( 2.00    -0.3860)  ( 2.00    -0.3649)  ( 2.00    -0.3640)  ( 2.00    -0.3522)
                     ( 2.00    -0.3018)  ( 2.00    -0.2921)  ( 0.00    -0.1877)

 CYCLE    3
  SDIIS (wt  0.000): -1.7299  2.7299
 A-DIIS (wt  1.000):  0.0000  1.0000
  DIIS coefficients:  0.0000  1.0000
 SCF Error: norm([F,P])=      0.785419828159, max([F,P])=      0.070321120689
 orbitals (Q,E):
 ---------------
 A :76...86          ( 2.00    -0.3161)  ( 2.00    -0.3114)  ( 2.00    -0.3111)  ( 2.00    -0.2891)
                     ( 2.00    -0.2853)  ( 2.00    -0.2667)  ( 2.00    -0.2510)  ( 2.00    -0.2496)
                     ( 2.00    -0.2008)  ( 2.00    -0.1870)  ( 0.00    -0.0054)

 CYCLE    4
  SDIIS (wt  0.291):  1.0461 -0.9624  0.9163
 A-DIIS (wt  0.709):  0.0000  0.2709  0.7291
  DIIS coefficients:  0.3045 -0.0881  0.7836
 SCF Error: norm([F,P])=      0.576383485674, max([F,P])=      0.071181513053
 orbitals (Q,E):
 ---------------
 A :76...86          ( 2.00    -0.3797)  ( 2.00    -0.3763)  ( 2.00    -0.3711)  ( 2.00    -0.3531)
                     ( 2.00    -0.3432)  ( 2.00    -0.3259)  ( 2.00    -0.3226)  ( 2.00    -0.3086)
                     ( 2.00    -0.2622)  ( 2.00    -0.2542)  ( 0.00    -0.0613)

 CYCLE    5
  SDIIS (wt  0.799): -0.1592  0.2532  0.1869  0.7191
 A-DIIS (wt  0.201):  0.0000  0.0000  0.0000  1.0000
  DIIS coefficients: -0.1272  0.2022  0.1493  0.7756
 SCF Error: norm([F,P])=      0.159321102695, max([F,P])=      0.020909762888
 orbitals (Q,E):
 ---------------
 A :76...86          ( 2.00    -0.3710)  ( 2.00    -0.3682)  ( 2.00    -0.3608)  ( 2.00    -0.3373)
                     ( 2.00    -0.3339)  ( 2.00    -0.3154)  ( 2.00    -0.3065)  ( 2.00    -0.2994)
                     ( 2.00    -0.2496)  ( 2.00    -0.2377)  ( 0.00    -0.0523)

 CYCLE    6
  SDIIS (wt  0.936): -0.0537  0.0651  0.0440  0.3825  0.5621
 A-DIIS (wt  0.064):  0.0000  0.0000  0.0000  0.0000  1.0000
  DIIS coefficients: -0.0503  0.0609  0.0412  0.3582  0.5899
 SCF Error: norm([F,P])=      0.049877498768, max([F,P])=      0.007293283270
 orbitals (Q,E):
 ---------------
 A :76...86          ( 2.00    -0.3715)  ( 2.00    -0.3685)  ( 2.00    -0.3620)  ( 2.00    -0.3408)
                     ( 2.00    -0.3353)  ( 2.00    -0.3152)  ( 2.00    -0.3100)  ( 2.00    -0.3001)
                     ( 2.00    -0.2513)  ( 2.00    -0.2431)  ( 0.00    -0.0529)

 CYCLE    7
  SDIIS (wt  0.981): -0.0036 -0.0023  0.0048  0.1170  0.3266  0.5575
 A-DIIS (wt  0.019):  0.0000  0.0000  0.0000  0.0000  0.0000  1.0000
  DIIS coefficients: -0.0035 -0.0023  0.0047  0.1148  0.3204  0.5659
 SCF Error: norm([F,P])=      0.014819903530, max([F,P])=      0.002865396933
 orbitals (Q,E):
 ---------------
 A :76...86          ( 2.00    -0.3713)  ( 2.00    -0.3684)  ( 2.00    -0.3618)  ( 2.00    -0.3404)
                     ( 2.00    -0.3351)  ( 2.00    -0.3153)  ( 2.00    -0.3105)  ( 2.00    -0.3000)
                     ( 2.00    -0.2509)  ( 2.00    -0.2423)  ( 0.00    -0.0527)

 CYCLE    8
  SDIIS (wt  1.000):  0.0002 -0.0028 -0.0035  0.0091  0.0689  0.2295  0.6986
  DIIS coefficients:  0.0002 -0.0028 -0.0035  0.0091  0.0689  0.2295  0.6986
 SCF Error: norm([F,P])=      0.003040378450, max([F,P])=      0.000483579947
 orbitals (Q,E):
 ---------------
 A :76...86          ( 2.00    -0.3714)  ( 2.00    -0.3685)  ( 2.00    -0.3619)  ( 2.00    -0.3404)
                     ( 2.00    -0.3352)  ( 2.00    -0.3154)  ( 2.00    -0.3102)  ( 2.00    -0.3001)
                     ( 2.00    -0.2511)  ( 2.00    -0.2424)  ( 0.00    -0.0528)

 CYCLE    9
  SDIIS (wt  1.000):  0.0011 -0.0016 -0.0013 -0.0087 -0.0108  0.0136  0.2209  0.7868
  DIIS coefficients:  0.0011 -0.0016 -0.0013 -0.0087 -0.0108  0.0136  0.2209  0.7868
 SCF Error: norm([F,P])=      0.000773644987, max([F,P])=      0.000130371780
 orbitals (Q,E):
 ---------------
 A :76...86          ( 2.00    -0.3714)  ( 2.00    -0.3685)  ( 2.00    -0.3619)  ( 2.00    -0.3404)
                     ( 2.00    -0.3352)  ( 2.00    -0.3154)  ( 2.00    -0.3102)  ( 2.00    -0.3001)
                     ( 2.00    -0.2511)  ( 2.00    -0.2424)  ( 0.00    -0.0527)

 CYCLE   10
  SDIIS (wt  1.000):  0.0004 -0.0004 -0.0002 -0.0042 -0.0105 -0.0155  0.0180  0.3037  0.7086
  DIIS coefficients:  0.0004 -0.0004 -0.0002 -0.0042 -0.0105 -0.0155  0.0180  0.3037  0.7086
 SCF Error: norm([F,P])=      0.000312240872, max([F,P])=      0.000048039524
 orbitals (Q,E):
 ---------------
 A :76...86          ( 2.00    -0.3714)  ( 2.00    -0.3685)  ( 2.00    -0.3619)  ( 2.00    -0.3404)
                     ( 2.00    -0.3352)  ( 2.00    -0.3154)  ( 2.00    -0.3102)  ( 2.00    -0.3001)
                     ( 2.00    -0.2511)  ( 2.00    -0.2424)  ( 0.00    -0.0527)

 CYCLE   11
  SDIIS (wt  1.000): -0.0000  0.0001  0.0002  0.0003 -0.0015 -0.0083 -0.0423 -0.0644  0.2564  0.8594
  DIIS coefficients: -0.0000  0.0001  0.0002  0.0003 -0.0015 -0.0083 -0.0423 -0.0644  0.2564  0.8594
 SCF Error: norm([F,P])=      0.000125151177, max([F,P])=      0.000013838282
 orbitals (Q,E):
 ---------------
 A :76...86          ( 2.00    -0.3714)  ( 2.00    -0.3685)  ( 2.00    -0.3619)  ( 2.00    -0.3404)
                     ( 2.00    -0.3352)  ( 2.00    -0.3154)  ( 2.00    -0.3102)  ( 2.00    -0.3001)
                     ( 2.00    -0.2511)  ( 2.00    -0.2424)  ( 0.00    -0.0527)

 CYCLE   12
  SDIIS (wt  1.000):  0.0000  0.0001  0.0004  0.0001 -0.0024 -0.0210 -0.0563  0.0525  0.3939  0.6327
  DIIS coefficients:  0.0000  0.0001  0.0004  0.0001 -0.0024 -0.0210 -0.0563  0.0525  0.3939  0.6327
 SCF Error: norm([F,P])=      0.000051913682, max([F,P])=      0.000009237579
 orbitals (Q,E):
 ---------------
 A :76...86          ( 2.00    -0.3714)  ( 2.00    -0.3685)  ( 2.00    -0.3619)  ( 2.00    -0.3404)
                     ( 2.00    -0.3352)  ( 2.00    -0.3154)  ( 2.00    -0.3102)  ( 2.00    -0.3001)
                     ( 2.00    -0.2511)  ( 2.00    -0.2424)  ( 0.00    -0.0527)

 CYCLE   13
  SDIIS (wt  1.000):  0.0000  0.0002  0.0003  0.0004 -0.0021 -0.0141 -0.0227  0.0137  0.2535  0.7708
  DIIS coefficients:  0.0000  0.0002  0.0003  0.0004 -0.0021 -0.0141 -0.0227  0.0137  0.2535  0.7708
 SCF Error: norm([F,P])=      0.000017943805, max([F,P])=      0.000003304760
 orbitals (Q,E):
 ---------------
 A :76...86          ( 2.00    -0.3714)  ( 2.00    -0.3685)  ( 2.00    -0.3619)  ( 2.00    -0.3404)
                     ( 2.00    -0.3352)  ( 2.00    -0.3154)  ( 2.00    -0.3102)  ( 2.00    -0.3001)
                     ( 2.00    -0.2511)  ( 2.00    -0.2424)  ( 0.00    -0.0527)

 CYCLE   14
  SDIIS (wt  1.000):  0.0000  0.0001  0.0002  0.0010  0.0010 -0.0102 -0.0324  0.0158  0.2458  0.7787
  DIIS coefficients:  0.0000  0.0001  0.0002  0.0010  0.0010 -0.0102 -0.0324  0.0158  0.2458  0.7787
 SCF Error: norm([F,P])=      0.000005561869, max([F,P])=      0.000000705132
 orbitals (Q,E):
 ---------------
 A :76...86          ( 2.00    -0.3714)  ( 2.00    -0.3685)  ( 2.00    -0.3619)  ( 2.00    -0.3404)
                     ( 2.00    -0.3352)  ( 2.00    -0.3154)  ( 2.00    -0.3102)  ( 2.00    -0.3001)
                     ( 2.00    -0.2511)  ( 2.00    -0.2424)  ( 0.00    -0.0527)

 SCF CONVERGED
 cosmo_calcen: 0.5 (esolb+esolc) (Hartrees) =   -0.013014

 Solvation energy (screening term,uncorrected) =     -8.166629 kcal/mol

 Solvation energy (dispersion and cavitation terms) =      2.219338 kcal/mol
 Solvation Energy Contributions (Hartrees)
          esola   esolb+esolc
     0.01301435   -0.02602870
 esol last cycle   -0.01301435

 CYCLE   15
1
 ***************************************************************************************************


                                                *******************
                                                *  R E S U L T S  *
                                                *******************
  
  
 Hartree-Fock exchange energy:   -16.1629098724327     
 *** Using FIT density in Focky
  SDIIS (wt  1.000):  0.0000  0.0001  0.0005  0.0014 -0.0013 -0.0127 -0.0207  0.0087  0.3432  0.6809
  DIIS coefficients:  0.0000  0.0001  0.0005  0.0014 -0.0013 -0.0127 -0.0207  0.0087  0.3432  0.6809
 SCF Error: norm([F,P])=      0.000002658625, max([F,P])=      0.000000335544

 Scaled ZORA Orbital Energies, per Irrep and Spin:
 =================================================
                        Occup              E (au)              E (eV)       Diff (eV) with prev. cycle
                        -----      --------------------        ------       --------------------------
 A
              76        2.000     -0.37140850836163E+00       -10.107              -3.57E-07
              77        2.000     -0.36846813640483E+00       -10.027              -5.83E-07
              78        2.000     -0.36191370547124E+00        -9.848               2.54E-07
              79        2.000     -0.34037685860948E+00        -9.262               1.34E-06
              80        2.000     -0.33515999310696E+00        -9.120              -2.10E-07
              81        2.000     -0.31536808776531E+00        -8.582              -8.52E-07
              82        2.000     -0.31023625014824E+00        -8.442               5.45E-07
              83        2.000     -0.30010319325221E+00        -8.166              -3.42E-07
              84        2.000     -0.25107951434900E+00        -6.832              -5.27E-07
              85        2.000     -0.24242971938110E+00        -6.597              -5.37E-07
              86        0.000     -0.52720609381077E-01        -1.435
              87        0.000     -0.50341977688586E-02        -0.137
              88        0.000      0.73526541380717E-02         0.200
              89        0.000      0.21060213444147E-01         0.573
              90        0.000      0.29667252002058E-01         0.807
              91        0.000      0.37748942169560E-01         1.027
              92        0.000      0.52224596394936E-01         1.421
              93        0.000      0.65247326654607E-01         1.775
              94        0.000      0.69547785993916E-01         1.892
              95        0.000      0.72166781846860E-01         1.964
  
 HOMO :       85 A                -0.24242971938110E+00
 LUMO :       86 A                -0.52720609381077E-01
  
 cosmo_calcen: 0.5 (esolb+esolc) (Hartrees) =   -0.013014

 Solvation energy (screening term,uncorrected) =     -8.166619 kcal/mol

 Solvation energy (dispersion and cavitation terms) =      2.219338 kcal/mol
 Solvation Energy Contributions (Hartrees)
          esola   esolb+esolc
     0.01301433   -0.02602867
 esol last cycle   -0.01301433


 All Electron Calculation, thus no Orbital Energies of the Core Orbitals are calculated


 Fit test: (difference of exact and fit density, squared integrated, result summed over spins)
         Sum-of-Fragments:                             0.00000000322269
         Orthogonalized Fragments:                     0.00005387460391
         SCF:                                          0.00008803900820


 ==========================
 Electron Density at Nuclei
 ==========================
  
 The electron density is calculated at points on a small sphere around the center of a nucleus.
 The printed electron density is the average electron density on these points.
 The radius of the sphere is the printed approximate finite nuclear radius.
 Note: ZORA-4 density is used, which includes small component density

         Atom        Nuclear Radius (Angstrom)             Electron Density (a.u.)
         ----        -------------------------             -----------------------
     1)   C                 0.0000320678                              126.68920
     2)   C                 0.0000320678                              126.66618
     3)   C                 0.0000320678                              126.66413
     4)   C                 0.0000320678                              126.66584
     5)   C                 0.0000320678                              126.68600
     6)   C                 0.0000320678                              126.68796
     7)   C                 0.0000320678                              126.66441
     8)   C                 0.0000320678                              126.66096
     9)   C                 0.0000320678                              126.68753
    10)   C                 0.0000320678                              126.69617
    11)   C                 0.0000320678                              126.69253
    12)   C                 0.0000320678                              126.68998
    13)   C                 0.0000320678                              126.66716
    14)   C                 0.0000320678                              126.68632
    15)   C                 0.0000320678                              126.70487
    16)   C                 0.0000320678                              126.66448
    17)   C                 0.0000320678                              126.54564
    18)   C                 0.0000320678                              126.64572
    19)   C                 0.0000320678                              126.65298
    20)   N                 0.0000333706                              205.09069
    21)   C                 0.0000320678                              126.69066
    22)   C                 0.0000320678                              126.64657
    23)   C                 0.0000320678                              126.69064
    24)   C                 0.0000320678                              126.64319
    25)   C                 0.0000320678                              126.54306
    26)   H                 0.0000181514                                0.48136
    27)   H                 0.0000181514                                0.48206
    28)   H                 0.0000181514                                0.48141
    29)   H                 0.0000181514                                0.48103
    30)   H                 0.0000181514                                0.48204
    31)   H                 0.0000181514                                0.48151
    32)   H                 0.0000181514                                0.48028
    33)   H                 0.0000181514                                0.48076
    34)   H                 0.0000181514                                0.48094
    35)   H                 0.0000181514                                0.48199
    36)   H                 0.0000181514                                0.47930
    37)   H                 0.0000181514                                0.47916
    38)   H                 0.0000181514                                0.47925
    39)   H                 0.0000181514                                0.47940
    40)   H                 0.0000181514                                0.47951
    41)   H                 0.0000181514                                0.48056
    42)   H                 0.0000181514                                0.47939
    43)   H                 0.0000181514                                0.47953
    44)   H                 0.0000181514                                0.48017


 =======================================
 M U L L I K E N   P O P U L A T I O N S
 =======================================
  
 The survey below gives for each atom:
 a) the total charge (Z minus electrons)
 b) the net spin polarization (nr of electrons spin-A minus spin-B)
 c) for each spin the atomic electron valence density (integrated) per L-value.

 Atom              Charge    Spin density          S         P         D         F
 ----              ------    ------------       ------    ------    ------    ------
 1 C               0.1754                       3.0858    2.6783    0.0560    0.0044
 2 C              -0.0468                       3.1160    2.8465    0.0786    0.0058
 3 C              -0.0381                       3.1196    2.8383    0.0745    0.0058
 4 C              -0.0507                       3.1165    2.8497    0.0787    0.0058
 5 C               0.1765                       3.0845    2.6786    0.0560    0.0044
 6 C               0.1439                       3.0872    2.7047    0.0597    0.0046
 7 C              -0.0328                       3.1198    2.8326    0.0746    0.0057
 8 C              -0.0260                       3.1289    2.8151    0.0764    0.0057
 9 C               0.1885                       3.0781    2.6710    0.0579    0.0045
 10 C              0.1886                       3.0825    2.6663    0.0582    0.0045
 11 C              0.1785                       3.0841    2.6750    0.0580    0.0044
 12 C              0.1856                       3.0791    2.6728    0.0580    0.0045
 13 C             -0.0479                       3.1169    2.8464    0.0788    0.0058
 14 C              0.1737                       3.0904    2.6754    0.0561    0.0044
 15 C              0.2090                       3.0707    2.6563    0.0594    0.0046
 16 C             -0.0646                       3.1714    2.8134    0.0743    0.0054
 17 C              0.4413                       2.9675    2.5136    0.0735    0.0040
 18 C              0.0849                       3.0608    2.7949    0.0549    0.0046
 19 C              0.1613                       3.0806    2.6494    0.1015    0.0072
 20 N             -0.3710                       3.4243    3.8604    0.0801    0.0062
 21 C              0.1343                       3.0871    2.7127    0.0613    0.0047
 22 C              0.0865                       3.0754    2.7758    0.0577    0.0046
 23 C              0.1359                       3.0870    2.7112    0.0612    0.0047
 24 C              0.0864                       3.0596    2.7944    0.0551    0.0046
 25 C              0.6578                       2.8397    2.4431    0.0563    0.0031
 26 H             -0.1433                       1.0678    0.0705    0.0050    0.0000
 27 H             -0.1492                       1.0749    0.0693    0.0050    0.0000
 28 H             -0.1304                       1.0441    0.0808    0.0054    0.0000
 29 H             -0.1192                       1.0324    0.0813    0.0054    0.0000
 30 H             -0.1492                       1.0750    0.0692    0.0050    0.0000
 31 H             -0.1311                       1.0502    0.0753    0.0056    0.0000
 32 H             -0.1741                       1.0836    0.0847    0.0059    0.0000
 33 H             -0.1561                       1.0716    0.0787    0.0058    0.0000
 34 H             -0.1299                       1.0413    0.0825    0.0061    0.0000
 35 H             -0.1491                       1.0734    0.0703    0.0054    0.0000
 36 H             -0.1522                       1.0735    0.0734    0.0052    0.0000
 37 H             -0.1453                       1.0677    0.0725    0.0051    0.0000
 38 H             -0.1467                       1.0698    0.0718    0.0051    0.0000
 39 H             -0.1437                       1.0669    0.0716    0.0051    0.0000
 40 H             -0.1447                       1.0675    0.0721    0.0051    0.0000
 41 H             -0.1423                       1.0689    0.0684    0.0049    0.0000
 42 H             -0.1457                       1.0685    0.0722    0.0051    0.0000
 43 H             -0.1509                       1.0737    0.0721    0.0051    0.0000
 44 H             -0.1271                       1.0413    0.0804    0.0054    0.0000

 Populations of individual BAS functions
 ----------------------------------------
 1 C            0.4988  1.4927  0.2916  0.8398 -0.0370  0.1208 -0.1066 -0.1390  0.6753  0.7795
                0.8202  0.1431  0.1896  0.1955 -0.0122  0.0108  0.0054  0.0222  0.0147  0.0152
               -0.0049 -0.0034 -0.0032  0.0041  0.0005  0.0018  0.0044  0.0028  0.0007  0.0015
 2 C            0.4987  1.4932  0.3314  0.8295 -0.0369  0.1653 -0.0449 -0.0241  0.6786  0.7699
                0.7753  0.1443  0.1905  0.1916 -0.0143  0.0127  0.0123  0.0227  0.0223  0.0229
               -0.0065 -0.0040 -0.0043  0.0040  0.0005  0.0040  0.0039  0.0017  0.0024  0.0040
 3 C            0.4991  1.4924  0.3392  0.8244 -0.0355  0.1217 -0.0334 -0.0363  0.6993  0.7788
                0.7867  0.1441  0.1870  0.1904 -0.0151  0.0110  0.0122  0.0206  0.0221  0.0236
               -0.0065 -0.0040 -0.0045  0.0038  0.0006  0.0042  0.0035  0.0015  0.0027  0.0045
 4 C            0.4987  1.4931  0.3322  0.8292 -0.0368  0.1682 -0.0178 -0.0526  0.6796  0.7686
                0.7767  0.1438  0.1864  0.1970 -0.0151  0.0116  0.0141  0.0196  0.0236  0.0250
               -0.0064 -0.0040 -0.0047  0.0036  0.0006  0.0043  0.0032  0.0012  0.0030  0.0049
 5 C            0.4987  1.4928  0.2900  0.8401 -0.0371  0.1196 -0.1165 -0.1285  0.6788  0.8002
                0.7972  0.1425  0.1858  0.1995 -0.0144  0.0062  0.0112  0.0125  0.0192  0.0213
               -0.0055 -0.0033 -0.0041  0.0024  0.0004  0.0043  0.0020  0.0003  0.0028  0.0050
 6 C            0.4988  1.4923  0.2973  0.8350 -0.0363  0.1222 -0.1214 -0.1220  0.6852  0.8090
                0.7960  0.1420  0.1932  0.2006 -0.0134  0.0062  0.0120  0.0132  0.0188  0.0229
               -0.0053 -0.0031 -0.0040  0.0022  0.0004  0.0044  0.0016  0.0002  0.0031  0.0051
 7 C            0.4992  1.4923  0.3391  0.8246 -0.0355  0.1206 -0.0272 -0.0467  0.6993  0.7789
                0.7869  0.1436  0.1871  0.1902 -0.0153  0.0109  0.0125  0.0204  0.0222  0.0239
               -0.0065 -0.0041 -0.0046  0.0038  0.0006  0.0043  0.0035  0.0014  0.0028  0.0046
 8 C            0.4992  1.4923  0.3499  0.8226 -0.0349  0.1451 -0.0631 -0.0286  0.6825  0.7780
                0.7786  0.1448  0.1878  0.1899 -0.0144  0.0123  0.0119  0.0223  0.0216  0.0227
               -0.0065 -0.0040 -0.0043  0.0040  0.0005  0.0040  0.0040  0.0017  0.0023  0.0040
 9 C            0.4992  1.4918  0.2856  0.8376 -0.0362  0.1294 -0.1256 -0.1584  0.6735  0.7891
                0.8304  0.1441  0.1922  0.1963 -0.0126  0.0119  0.0056  0.0231  0.0152  0.0148
               -0.0052 -0.0035 -0.0033  0.0044  0.0006  0.0018  0.0047  0.0029  0.0006  0.0015
 10 C           0.4991  1.4920  0.2879  0.8400 -0.0366  0.1059 -0.1230 -0.1416  0.6834  0.8059
                0.8058  0.1415  0.1919  0.1965 -0.0144  0.0077  0.0107  0.0143  0.0182  0.0217
               -0.0055 -0.0034 -0.0040  0.0029  0.0004  0.0039  0.0023  0.0004  0.0027  0.0048
 11 C           0.4990  1.4922  0.2914  0.8380 -0.0365  0.1140 -0.1221 -0.1393  0.6805  0.7872
                0.8236  0.1423  0.1930  0.1957 -0.0127  0.0120  0.0054  0.0229  0.0154  0.0150
               -0.0051 -0.0035 -0.0033  0.0043  0.0006  0.0018  0.0046  0.0029  0.0007  0.0015
 12 C           0.4990  1.4922  0.2855  0.8391 -0.0366  0.1149 -0.1184 -0.1494  0.6835  0.8032
                0.8079  0.1423  0.1928  0.1961 -0.0147  0.0077  0.0106  0.0145  0.0182  0.0216
               -0.0056 -0.0035 -0.0040  0.0029  0.0004  0.0039  0.0024  0.0004  0.0027  0.0048
 13 C           0.4988  1.4931  0.3323  0.8295 -0.0368  0.1748 -0.0199 -0.0538  0.6746  0.7660
                0.7773  0.1436  0.1867  0.1971 -0.0154  0.0116  0.0142  0.0196  0.0237  0.0251
               -0.0065 -0.0041 -0.0047  0.0037  0.0006  0.0043  0.0033  0.0012  0.0031  0.0050
 14 C           0.4989  1.4923  0.2980  0.8375 -0.0364  0.1202 -0.1179 -0.1383  0.6802  0.8010
                0.8018  0.1423  0.1863  0.1999 -0.0149  0.0061  0.0112  0.0129  0.0194  0.0215
               -0.0055 -0.0034 -0.0041  0.0024  0.0004  0.0044  0.0021  0.0003  0.0028  0.0050
 15 C           0.4992  1.4917  0.2771  0.8389 -0.0363  0.1049 -0.1367 -0.1493  0.6852  0.8142
                0.8036  0.1420  0.1908  0.2017 -0.0137  0.0058  0.0123  0.0125  0.0190  0.0234
               -0.0054 -0.0032 -0.0041  0.0020  0.0004  0.0047  0.0014  0.0001  0.0033  0.0053
 16 C           0.4987  1.4926  0.4024  0.8108 -0.0331  0.2244  0.0054 -0.0991  0.6389  0.7490
                0.7754  0.1488  0.1884  0.1823 -0.0137  0.0108  0.0119  0.0209  0.0214  0.0230
               -0.0059 -0.0039 -0.0042  0.0040  0.0005  0.0033  0.0036  0.0014  0.0024  0.0042
 17 C           0.4999  1.4924  0.1648  0.8498 -0.0393 -0.1125 -0.0825 -0.1502  0.7726  0.7815
                0.7710  0.1805  0.1838  0.1696  0.0069  0.0088  0.0158  0.0113  0.0124  0.0183
               -0.0006  0.0001 -0.0008 -0.0002  0.0005  0.0020 -0.0006 -0.0013  0.0016  0.0033
 18 C           0.4987  1.4925  0.2760  0.8300 -0.0365 -0.0209  0.0213 -0.0139  0.7706  0.7356
                0.7611  0.1860  0.1697  0.1853  0.0059  0.0089  0.0129  0.0047  0.0111  0.0114
               -0.0007  0.0005  0.0001  0.0002  0.0008  0.0014 -0.0006 -0.0001  0.0015  0.0016
 19 C           0.4987  1.4932  0.2963  0.8284 -0.0361 -0.0211 -0.0109 -0.0302  0.7624  0.7331
                0.6948  0.1877  0.1653  0.1683  0.0172  0.0176  0.0192  0.0078  0.0188  0.0209
                0.0016  0.0020  0.0013 -0.0008  0.0011  0.0011 -0.0022 -0.0002  0.0021  0.0011
 21 C           0.4986  1.4926  0.2964  0.8360 -0.0366 -0.0565  0.0050 -0.0386  0.7678  0.7421
                0.7573  0.1867  0.1672  0.1818  0.0127  0.0124  0.0146 -0.0018  0.0103  0.0130
                0.0017  0.0020  0.0009 -0.0012  0.0008  0.0009 -0.0030 -0.0009  0.0020  0.0015
 22 C           0.4985  1.4928  0.2940  0.8262 -0.0360 -0.0306  0.0416 -0.0376  0.7538  0.7348
                0.7710  0.1877  0.1732  0.1821  0.0156  0.0125  0.0124  0.0022  0.0092  0.0058
                0.0026  0.0022  0.0022 -0.0009  0.0008 -0.0002 -0.0013 -0.0000  0.0005 -0.0013
 23 C           0.4986  1.4926  0.2965  0.8359 -0.0366 -0.0743  0.0188 -0.0368  0.7829  0.7273
                0.7578  0.1837  0.1701  0.1817  0.0074  0.0094  0.0132  0.0064  0.0120  0.0129
               -0.0007  0.0006  0.0001  0.0003  0.0008  0.0014 -0.0007 -0.0000  0.0014  0.0014
 24 C           0.4987  1.4926  0.2752  0.8296 -0.0365 -0.0698  0.0433  0.0106  0.7749  0.7464
                0.7481  0.1829  0.1745  0.1835  0.0110  0.0102  0.0139 -0.0015  0.0099  0.0115
                0.0017  0.0019  0.0008 -0.0012  0.0008  0.0009 -0.0030 -0.0010  0.0019  0.0017
 25 C           0.4996  1.4939  0.0013  0.8917 -0.0468 -0.1582 -0.1441 -0.1567  0.6987  0.8296
                0.8224  0.1622  0.1956  0.1937  0.0150  0.0109  0.0145  0.0042  0.0094  0.0022
                0.0038  0.0009  0.0024 -0.0023  0.0003 -0.0003 -0.0006  0.0001  0.0005 -0.0016
 20 N           0.5451  1.4373 -0.0252  0.8860  0.5812  0.1659  0.2073  0.1821  0.7693  0.8414
                0.7903  0.2072  0.4148  0.2822  0.0222  0.0150  0.0204 -0.0052  0.0118  0.0160
                0.0045  0.0048  0.0027 -0.0038  0.0009  0.0008 -0.0062 -0.0035  0.0032  0.0027
 26 H           0.1059  0.6713  0.2906  0.0186  0.0219  0.0301 -0.0037  0.0005  0.0013 -0.0016
                0.0012  0.0073
 27 H           0.1238  0.6613  0.2898  0.0303  0.0189  0.0200  0.0079  0.0012  0.0013 -0.0039
                0.0005 -0.0020
 28 H           0.0463  0.7125  0.2853  0.0245  0.0300  0.0263  0.0006  0.0011  0.0008  0.0039
                0.0010 -0.0020
 29 H           0.0326  0.7137  0.2861  0.0331  0.0229  0.0254  0.0077  0.0014  0.0013 -0.0035
                0.0006 -0.0020
 30 H           0.1238  0.6613  0.2899  0.0230  0.0265  0.0197  0.0007  0.0010  0.0008  0.0038
                0.0010 -0.0023
 31 H           0.0763  0.6899  0.2841  0.0173  0.0338  0.0242 -0.0051  0.0013  0.0004  0.0095
                0.0017 -0.0022
 32 H           0.0756  0.7401  0.2679  0.0192  0.0312  0.0343 -0.0033  0.0009  0.0011  0.0024
                0.0012  0.0037
 33 H           0.0830  0.7136  0.2750  0.0218  0.0236  0.0333  0.0026  0.0009  0.0012 -0.0051
                0.0014  0.0048
 34 H           0.0627  0.7029  0.2756  0.0320  0.0234  0.0270  0.0103  0.0017  0.0016 -0.0048
                0.0003 -0.0030
 35 H           0.1081  0.6868  0.2786  0.0186  0.0324  0.0194 -0.0055  0.0016  0.0002  0.0110
                0.0016 -0.0036
 36 H           0.1235  0.6624  0.2875  0.0197  0.0315  0.0223 -0.0047  0.0012  0.0004  0.0081
                0.0015 -0.0012
 37 H           0.1154  0.6623  0.2900  0.0212  0.0291  0.0222 -0.0037  0.0010  0.0006  0.0057
                0.0013  0.0002
 38 H           0.1171  0.6635  0.2893  0.0206  0.0284  0.0228 -0.0035  0.0010  0.0006  0.0056
                0.0013  0.0001
 39 H           0.1129  0.6640  0.2900  0.0189  0.0173  0.0354 -0.0051  0.0002  0.0014 -0.0050
                0.0018  0.0118
 40 H           0.1150  0.6621  0.2903  0.0193  0.0173  0.0355 -0.0051  0.0001  0.0014 -0.0050
                0.0018  0.0118
 41 H           0.1217  0.6570  0.2902  0.0184  0.0301  0.0199 -0.0043  0.0011  0.0004  0.0078
                0.0014 -0.0015
 42 H           0.1151  0.6635  0.2899  0.0212  0.0288  0.0222 -0.0034  0.0010  0.0006  0.0056
                0.0013  0.0001
 43 H           0.1274  0.6563  0.2900  0.0208  0.0281  0.0232 -0.0034  0.0010  0.0006  0.0054
                0.0013  0.0002
 44 H           0.0828  0.6685  0.2900  0.0213  0.0201  0.0390 -0.0054  0.0002  0.0015 -0.0048
                0.0019  0.0120

 Gross Charges per Atom (Z minus electrons)
 ==========================================
             0.1754   -0.0468   -0.0381   -0.0507    0.1765    0.1439   -0.0328   -0.0260    0.1885    0.1886
             0.1785    0.1856   -0.0479    0.1737    0.2090   -0.0646    0.4413    0.0849    0.1613   -0.3710
             0.1343    0.0865    0.1359    0.0864    0.6578   -0.1433   -0.1492   -0.1304   -0.1192   -0.1492
            -0.1311   -0.1741   -0.1561   -0.1299   -0.1491   -0.1522   -0.1453   -0.1467   -0.1437   -0.1447
            -0.1423   -0.1457   -0.1509   -0.1271
 Net Total: -0.00000000


 Atom-Atom Population Matrix (off-diagonal elements not doubled)
 ===============================================================

     1 :     4.5772
     2 :     0.5355    4.8612
     3 :    -0.0367    0.5204    4.7764
     4 :    -0.0426   -0.0449    0.5156    4.8609
     5 :    -0.0507   -0.0433   -0.0373    0.5356    4.5741
     6 :     0.5299   -0.0333   -0.0328   -0.0331    0.5309    4.5537
     7 :     0.0015   -0.0347    0.5214   -0.0322    0.0023    0.0005    4.7812
     8 :    -0.0006    0.0037   -0.0294   -0.0467    0.0009    0.0003    0.5103    4.8497
     9 :     0.0010    0.0005   -0.0354   -0.0378   -0.0039   -0.0006   -0.0306    0.4845    4.5476
    10 :     0.0008    0.0036   -0.0360    0.4850   -0.0502   -0.0010   -0.0371   -0.0365    0.5695    4.5460
    11 :    -0.0519    0.4818   -0.0363    0.0037    0.0007   -0.0008   -0.0338   -0.0002   -0.0003   -0.0005
             4.5610
    12 :    -0.0034   -0.0412   -0.0311    0.0007    0.0011   -0.0007   -0.0374    0.0030   -0.0008   -0.0001
             0.5711    4.5539
    13 :     0.0007   -0.0431   -0.0389    0.0049   -0.0009    0.0005    0.5166   -0.0435    0.0048   -0.0006
            -0.0392    0.4828    4.8870
    14 :     0.0007    0.0009    0.0014   -0.0006   -0.0005   -0.0000   -0.0385   -0.0362    0.0009    0.0009
            -0.0037   -0.0514    0.5309    4.5748
    15 :    -0.0000    0.0005    0.0006    0.0005   -0.0000   -0.0000   -0.0281   -0.0336   -0.0013    0.0003
            -0.0007   -0.0003   -0.0381    0.5285    4.5119
    16 :    -0.0005   -0.0006    0.0028   -0.0004    0.0010   -0.0001   -0.0476    0.5318   -0.0644    0.0007
             0.0008    0.0010   -0.0590   -0.0544    0.5436    5.1116
    17 :    -0.0000    0.0000   -0.0005    0.0001   -0.0001   -0.0000    0.0036   -0.0497   -0.0004   -0.0018
            -0.0001    0.0001   -0.0008    0.0013   -0.0475    0.3919    4.2098
    18 :    -0.0000    0.0000    0.0000   -0.0000    0.0000   -0.0000   -0.0000    0.0002    0.0014   -0.0000
             0.0000    0.0000   -0.0000    0.0000   -0.0000    0.0008   -0.0014    4.6272
    19 :     0.0000   -0.0000   -0.0000   -0.0000   -0.0000    0.0000    0.0004    0.0015   -0.0022   -0.0006
            -0.0000   -0.0000    0.0001   -0.0000   -0.0011   -0.0002   -0.0406    0.5481    4.7269
    20 :    -0.0000   -0.0000   -0.0001    0.0001   -0.0000    0.0000   -0.0019   -0.0094    0.0016    0.0002
            -0.0000   -0.0001    0.0003   -0.0002    0.0006   -0.0632    0.3477   -0.0795    0.4047    6.8215
    21 :     0.0000    0.0000    0.0000    0.0000   -0.0000   -0.0000   -0.0000   -0.0000    0.0003    0.0000
            -0.0000    0.0000   -0.0000    0.0000    0.0000    0.0001    0.0005    0.5486   -0.0311    0.0034
             4.5482
    22 :     0.0000   -0.0000    0.0000    0.0000   -0.0000   -0.0000   -0.0000   -0.0000    0.0000    0.0000
             0.0000   -0.0000    0.0000    0.0000    0.0000   -0.0000    0.0003   -0.0548   -0.0504    0.0042
             0.5456    4.6433
    23 :    -0.0000    0.0000   -0.0000    0.0000    0.0000    0.0000    0.0000    0.0001    0.0003    0.0000
             0.0000   -0.0000   -0.0000   -0.0000    0.0000   -0.0005   -0.0010   -0.0485   -0.0307    0.0035
            -0.0430    0.5448    4.5497
    24 :     0.0000    0.0000    0.0000   -0.0000    0.0000    0.0000    0.0001    0.0002   -0.0013   -0.0000
            -0.0000   -0.0000    0.0000    0.0000   -0.0001   -0.0015    0.0006   -0.0180    0.5491   -0.0784
            -0.0476   -0.0547    0.5459    4.6340
    25 :    -0.0000   -0.0000    0.0000   -0.0002    0.0000   -0.0000   -0.0005    0.0043   -0.0013   -0.0001
             0.0000    0.0000   -0.0001    0.0002   -0.0010   -0.0053   -0.0325    0.0069   -0.0464    0.3472
            -0.0012    0.0004    0.0007    0.0003    3.8976
    26 :    -0.0000    0.0000    0.0000    0.0000   -0.0000    0.0000   -0.0000   -0.0000    0.0000    0.0000
             0.0000   -0.0000   -0.0000    0.0000   -0.0000   -0.0000   -0.0001    0.0058   -0.0010    0.0002
            -0.0559    0.4324   -0.0563    0.0056   -0.0002    0.8801
    27 :    -0.0000    0.0000    0.0000   -0.0000   -0.0000   -0.0000   -0.0000    0.0000    0.0001   -0.0000
            -0.0000   -0.0000   -0.0000   -0.0000   -0.0000   -0.0002   -0.0006   -0.0007    0.0042   -0.0012
             0.0053   -0.0543    0.4268   -0.0562    0.0001   -0.0319    0.8946
    28 :    -0.0000    0.0000    0.0000    0.0000    0.0000   -0.0000   -0.0000    0.0002    0.0006    0.0000
             0.0000    0.0000   -0.0000    0.0000    0.0003   -0.0002    0.0005    0.0024   -0.0653   -0.0147
             0.0007    0.0063   -0.0352    0.4247   -0.0027   -0.0016   -0.0351    0.8704
    29 :     0.0000   -0.0000    0.0000   -0.0000   -0.0000    0.0000    0.0001    0.0000    0.0003    0.0001
            -0.0000   -0.0000    0.0000   -0.0000   -0.0001   -0.0005   -0.0036    0.4270   -0.0665   -0.0182
            -0.0334    0.0061    0.0009    0.0014    0.0134   -0.0016    0.0006   -0.0032    0.8603
    30 :    -0.0000    0.0000    0.0000   -0.0000   -0.0000   -0.0000   -0.0000    0.0000    0.0001   -0.0000
            -0.0000   -0.0000   -0.0000    0.0000    0.0000   -0.0000    0.0000   -0.0556    0.0049   -0.0011
             0.4260   -0.0550    0.0053   -0.0012   -0.0004   -0.0321   -0.0023    0.0005   -0.0349    0.8951
    31 :     0.0000    0.0001    0.0003   -0.0001    0.0000   -0.0000    0.0004   -0.0034   -0.0004   -0.0002
            -0.0000    0.0000    0.0001    0.0007    0.0019    0.0038   -0.0037    0.0051   -0.0155   -0.0655
            -0.0001   -0.0003    0.0004   -0.0013    0.3989    0.0000   -0.0000   -0.0008   -0.0116    0.0003
             0.9518
    32 :     0.0000   -0.0001    0.0003   -0.0001   -0.0000    0.0000    0.0014   -0.0023   -0.0010   -0.0002
            -0.0000    0.0000   -0.0000   -0.0018   -0.0077   -0.0024   -0.0210   -0.0020    0.0064   -0.0394
            -0.0008   -0.0000    0.0002   -0.0003    0.3712   -0.0000   -0.0000   -0.0006    0.0036   -0.0002
            -0.0505    0.9594
    33 :    -0.0000   -0.0000   -0.0000   -0.0000   -0.0000   -0.0000   -0.0003    0.0003   -0.0003   -0.0000
             0.0000   -0.0000   -0.0000   -0.0003   -0.0008   -0.0003    0.0097    0.0075   -0.0247   -0.0495
             0.0005   -0.0003   -0.0003   -0.0016    0.3931   -0.0000   -0.0000   -0.0006   -0.0196    0.0000
            -0.0711   -0.0325    0.9441
    34 :     0.0000    0.0000    0.0001   -0.0004   -0.0001    0.0000    0.0005   -0.0154   -0.0008   -0.0007
            -0.0000   -0.0001    0.0001    0.0000    0.0021   -0.0553    0.4049   -0.0025   -0.0297   -0.0533
            -0.0002   -0.0000    0.0030    0.0126    0.0061   -0.0000    0.0007   -0.0132   -0.0006    0.0000
             0.0002    0.0002   -0.0020    0.9164
    35 :    -0.0000   -0.0000   -0.0001    0.0000   -0.0000   -0.0000   -0.0001    0.0106   -0.0006    0.0000
            -0.0000   -0.0002   -0.0009   -0.0027   -0.0245   -0.0613    0.4070   -0.0007   -0.0057   -0.0833
             0.0003   -0.0002   -0.0006    0.0034    0.0002    0.0000    0.0000   -0.0032   -0.0008   -0.0000
            -0.0087   -0.0008    0.0084   -0.0246    0.9481
    36 :     0.0000    0.0000    0.0007   -0.0000    0.0000   -0.0000    0.0004    0.0019   -0.0016    0.0001
             0.0000   -0.0012    0.0090   -0.0325    0.4296   -0.0760   -0.0235    0.0000   -0.0007   -0.0002
             0.0000   -0.0000   -0.0000   -0.0001   -0.0010   -0.0000   -0.0000    0.0001   -0.0001    0.0000
             0.0008   -0.0042   -0.0008   -0.0005   -0.0110    0.8939
    37 :    -0.0002   -0.0008   -0.0008   -0.0001   -0.0000   -0.0000    0.0036   -0.0005    0.0004   -0.0001
            -0.0025   -0.0201   -0.0646    0.4314   -0.0388    0.0092   -0.0009    0.0000   -0.0000    0.0000
             0.0000    0.0000   -0.0000   -0.0000    0.0002    0.0000    0.0000   -0.0000   -0.0000    0.0000
             0.0000   -0.0002    0.0000    0.0001   -0.0001   -0.0304    0.8746
    38 :    -0.0013    0.0072    0.0008    0.0006   -0.0000   -0.0001    0.0026   -0.0016   -0.0004    0.0001
            -0.0370    0.4304   -0.0662   -0.0211   -0.0022   -0.0008   -0.0001    0.0000   -0.0000   -0.0000
             0.0000   -0.0000   -0.0000    0.0000   -0.0000   -0.0000   -0.0000    0.0000   -0.0000   -0.0000
             0.0000   -0.0001   -0.0000   -0.0000   -0.0001    0.0000   -0.0136    0.8799
    39 :    -0.0188   -0.0670    0.0025   -0.0016   -0.0003   -0.0014    0.0007    0.0006    0.0001   -0.0004
             0.4319   -0.0384    0.0070   -0.0014   -0.0001   -0.0000   -0.0000   -0.0000    0.0000   -0.0000
            -0.0000    0.0000    0.0000    0.0000    0.0000    0.0000   -0.0000    0.0000    0.0000   -0.0000
             0.0000    0.0000   -0.0000   -0.0000   -0.0000   -0.0000   -0.0002   -0.0300    0.8748
    40 :     0.4320   -0.0620    0.0043    0.0003    0.0069   -0.0419   -0.0014   -0.0003   -0.0001    0.0005
            -0.0206   -0.0027   -0.0007   -0.0002   -0.0000   -0.0000   -0.0000    0.0000   -0.0000   -0.0000
             0.0000    0.0000    0.0000    0.0000   -0.0000    0.0000   -0.0000    0.0000    0.0000   -0.0000
             0.0000   -0.0000   -0.0000    0.0000   -0.0000    0.0000   -0.0001   -0.0001   -0.0135    0.8767
    41 :    -0.0547    0.0034    0.0002    0.0033   -0.0547    0.4290    0.0005    0.0000   -0.0001   -0.0019
            -0.0018   -0.0001   -0.0001   -0.0000   -0.0000    0.0000   -0.0000    0.0000   -0.0000   -0.0000
            -0.0000   -0.0000    0.0000    0.0000    0.0000   -0.0000    0.0000   -0.0000   -0.0000   -0.0000
             0.0000    0.0000   -0.0000    0.0000   -0.0000   -0.0000   -0.0000   -0.0000   -0.0005   -0.0310
             0.8823
    42 :     0.0070    0.0002    0.0042   -0.0614    0.4312   -0.0414   -0.0009   -0.0011   -0.0026   -0.0214
             0.0004   -0.0001   -0.0001   -0.0000   -0.0000   -0.0002   -0.0000    0.0000   -0.0000   -0.0000
             0.0000    0.0000    0.0000   -0.0000   -0.0000    0.0000   -0.0000    0.0000   -0.0000   -0.0000
            -0.0000   -0.0000   -0.0000   -0.0000   -0.0000    0.0000   -0.0000   -0.0000    0.0000   -0.0015
            -0.0310    0.8772
    43 :    -0.0002   -0.0015    0.0025   -0.0658   -0.0180   -0.0012    0.0005    0.0091   -0.0397    0.4309
            -0.0004    0.0001    0.0006   -0.0000    0.0001   -0.0012   -0.0001    0.0001   -0.0002    0.0002
             0.0000    0.0000    0.0000    0.0000    0.0001    0.0000    0.0000    0.0000   -0.0000    0.0000
            -0.0000   -0.0000    0.0000    0.0002   -0.0001    0.0000   -0.0000    0.0000   -0.0001    0.0000
            -0.0005   -0.0127    0.8851
    44 :    -0.0000    0.0005   -0.0007    0.0075   -0.0013   -0.0001    0.0092   -0.0768    0.4255   -0.0378
             0.0001   -0.0005   -0.0007   -0.0004   -0.0035   -0.0382    0.0108   -0.0023    0.0051   -0.0051
            -0.0004   -0.0001   -0.0016   -0.0021   -0.0059   -0.0001   -0.0005    0.0000    0.0002   -0.0002
            -0.0003   -0.0005   -0.0025   -0.0179    0.0016   -0.0007   -0.0000   -0.0001    0.0000   -0.0000
            -0.0000   -0.0002   -0.0373    0.9043


 =================================================
 H I R S H F E L D   C H A R G E   A N A L Y S I S
 =================================================
  
 For each fragment: the (numerical) integral of rho(scf) * rho(fragment)/rho(sum-of-fragments)
 (nuclear charges are included, electrons are counted negative)

 The fragments and their ordering are defined in the early G E O M E T R Y output section.
 If you use single-atom fragments, this usually implies that all atoms of the same
 chemical type are grouped together. This may not be the order in which you listed them
 in the input file!

    1  C                        -0.0519
    2  C                        -0.0123
    3  C                        -0.0084
    4  C                        -0.0126
    5  C                        -0.0519
    6  C                        -0.0584
    7  C                        -0.0074
    8  C                        -0.0089
    9  C                        -0.0553
   10  C                        -0.0508
   11  C                        -0.0547
   12  C                        -0.0551
   13  C                        -0.0123
   14  C                        -0.0527
   15  C                        -0.0553
   16  C                         0.0025
   17  C                        -0.0304
   18  C                        -0.0878
   19  C                         0.0382
   20  C                        -0.0682
   21  C                        -0.0943
   22  C                        -0.0679
   23  C                        -0.0868
   24  C                        -0.0802
   25  N                        -0.0496
   26  H                         0.0500
   27  H                         0.0569
   28  H                         0.0506
   29  H                         0.0479
   30  H                         0.0567
   31  H                         0.0465
   32  H                         0.0521
   33  H                         0.0532
   34  H                         0.0537
   35  H                         0.0538
   36  H                         0.0629
   37  H                         0.0631
   38  H                         0.0630
   39  H                         0.0632
   40  H                         0.0626
   41  H                         0.0650
   42  H                         0.0624
   43  H                         0.0637
   44  H                         0.0449

 Sum of these charges (accuracy NumInt/Tails) =           0.00005104


 =============================
 V O R O N O I   C H A R G E S
 =============================
  
 For each atom: the (numerical) integral of the total electronic charge density in its Voronoi cell,
 i.e. the region of space that is closer to that atom than to any other atom.
 (cf. Wigner-Seitz cells in crystals)

 Within the Voronoi cell the subintegrals over the atomic sphere and the remaining part are evaluated
 separately to give the numbers of electrons (negative charge) in these regions.
 The net total charge in the cell (including the nuclear charge) is also given.

 Values are provided for
    a) the Initial (sum-of-fragments) density
    b) the Orthogonalized-Fragments density
    c) the SCF density
    d) the Voronoi Deformation Density (VDD): the difference SCF-Initial for the complete atomic cell


  Atom                Initial                    OrthFrag                   SCF
             Sphere RestCell NetTotal   Sphere RestCell NetTotal   Sphere RestCell NetTotal      VDD
 -----       ------------------------   ------------------------   ------------------------    -----
    1 C      -2.112   -3.350    0.538   -2.233   -3.362    0.405   -2.134   -3.387    0.479   -0.059
    2 C      -2.114   -3.859    0.027   -2.250   -3.732    0.017   -2.134   -3.859    0.007   -0.020
    3 C      -2.113   -3.894   -0.007   -2.250   -3.749    0.002   -2.134   -3.878   -0.013   -0.006
    4 C      -2.114   -3.856    0.031   -2.251   -3.731    0.018   -2.134   -3.857    0.009   -0.022
    5 C      -2.112   -3.355    0.533   -2.233   -3.366    0.401   -2.134   -3.393    0.473   -0.059
    6 C      -2.114   -3.332    0.555   -2.238   -3.347    0.415   -2.136   -3.377    0.487   -0.068
    7 C      -2.113   -3.893   -0.006   -2.250   -3.750    0.001   -2.134   -3.877   -0.011   -0.005
    8 C      -2.113   -3.857    0.030   -2.249   -3.736    0.015   -2.133   -3.859    0.008   -0.022
    9 C      -2.113   -3.339    0.548   -2.238   -3.363    0.400   -2.135   -3.379    0.485   -0.062
   10 C      -2.113   -3.349    0.538   -2.236   -3.362    0.401   -2.135   -3.384    0.481   -0.057
   11 C      -2.113   -3.344    0.542   -2.236   -3.359    0.405   -2.135   -3.384    0.481   -0.062
   12 C      -2.113   -3.351    0.536   -2.236   -3.363    0.400   -2.135   -3.391    0.474   -0.062
   13 C      -2.114   -3.858    0.029   -2.251   -3.732    0.018   -2.134   -3.858    0.008   -0.020
   14 C      -2.113   -3.352    0.536   -2.234   -3.366    0.400   -2.134   -3.392    0.474   -0.062
   15 C      -2.114   -3.327    0.559   -2.239   -3.354    0.406   -2.136   -3.376    0.488   -0.071
   16 C      -2.112   -3.797    0.091   -2.243   -3.705    0.053   -2.132   -3.815    0.053   -0.038
   17 C      -2.113   -2.794    1.094   -2.238   -3.000    0.762   -2.131   -2.809    1.060   -0.034
   18 C      -2.113   -3.359    0.528   -2.237   -3.374    0.388   -2.136   -3.433    0.430   -0.097
   19 C      -2.114   -3.773    0.113   -2.245   -3.676    0.079   -2.131   -3.732    0.137    0.023
   20 N      -2.821   -4.238   -0.059   -3.190   -3.852   -0.043   -2.867   -4.286   -0.153   -0.094
   21 C      -2.113   -3.340    0.546   -2.237   -3.351    0.412   -2.135   -3.386    0.479   -0.067
   22 C      -2.113   -3.337    0.550   -2.236   -3.350    0.414   -2.136   -3.416    0.448   -0.102
   23 C      -2.113   -3.352    0.534   -2.237   -3.359    0.404   -2.135   -3.395    0.470   -0.064
   24 C      -2.113   -3.343    0.544   -2.237   -3.365    0.397   -2.136   -3.421    0.442   -0.102
   25 C      -2.113   -2.393    1.494   -2.228   -2.688    1.083   -2.133   -2.420    1.446   -0.048
   26 H      -0.087   -1.457   -0.544   -0.109   -1.305   -0.414   -0.129   -1.366   -0.495    0.049
   27 H      -0.087   -1.451   -0.538   -0.109   -1.299   -0.407   -0.129   -1.347   -0.476    0.062
   28 H      -0.087   -1.451   -0.538   -0.116   -1.284   -0.400   -0.129   -1.358   -0.487    0.051
   29 H      -0.087   -1.456   -0.543   -0.115   -1.278   -0.394   -0.129   -1.363   -0.492    0.051
   30 H      -0.087   -1.460   -0.547   -0.109   -1.305   -0.414   -0.129   -1.355   -0.484    0.063
   31 H      -0.087   -1.415   -0.502   -0.112   -1.247   -0.359   -0.129   -1.322   -0.451    0.051
   32 H      -0.087   -1.496   -0.584   -0.115   -1.285   -0.400   -0.129   -1.371   -0.500    0.083
   33 H      -0.087   -1.420   -0.507   -0.112   -1.256   -0.368   -0.129   -1.321   -0.449    0.057
   34 H      -0.087   -1.466   -0.553   -0.121   -1.264   -0.385   -0.129   -1.350   -0.479    0.074
   35 H      -0.087   -1.466   -0.553   -0.113   -1.282   -0.395   -0.129   -1.352   -0.481    0.072
   36 H      -0.087   -1.454   -0.541   -0.112   -1.293   -0.404   -0.128   -1.344   -0.472    0.069
   37 H      -0.087   -1.459   -0.546   -0.110   -1.299   -0.409   -0.128   -1.346   -0.475    0.072
   38 H      -0.087   -1.464   -0.551   -0.110   -1.301   -0.411   -0.128   -1.347   -0.476    0.075
   39 H      -0.087   -1.465   -0.552   -0.110   -1.304   -0.414   -0.128   -1.351   -0.479    0.073
   40 H      -0.087   -1.467   -0.553   -0.110   -1.304   -0.414   -0.128   -1.353   -0.481    0.072
   41 H      -0.087   -1.463   -0.549   -0.109   -1.307   -0.416   -0.128   -1.346   -0.475    0.075
   42 H      -0.087   -1.459   -0.546   -0.110   -1.299   -0.409   -0.128   -1.346   -0.475    0.072
   43 H      -0.087   -1.467   -0.554   -0.110   -1.303   -0.414   -0.128   -1.349   -0.477    0.077
   44 H      -0.087   -1.534   -0.621   -0.117   -1.311   -0.428   -0.128   -1.411   -0.540    0.082
 ---------------------------------------------------------------------------------------------------
 Total NetCharge:               0.000                      0.000                      0.000    0.000
 (accuracy NumInt/Tails)

 Remark: the 'NetTotal' Voronoi charges often do not match the Mulliken and/or Hirshfeld charges very
 well. This is caused by the fact that chemically different atoms are not treated in accordance with
 their relative sizes. (Voronoi cells are defined by boundary planes halfway between the atoms.)
 However, the CHANGES in charge, comparing 'Initial' to 'SCF' for instance, do give a fair indication
 of the flow of charge caused by the relaxation from sum-of-fragments to self-consistency.

 Warning: the absolute accuracy of the VDD charges obtained using the Fuzzy Cells (Becke) integration
 scheme is much poorer than the one obtained with an 'equivalent' Voronoi integration grid. 


 =================================================================
 M U L T I P O L E   D E R I V E D   C H A R G E   A N A L Y S I S
 =================================================================

 This charge analysis uses the atomic multipoles (obtained from the fitted density) up to some level X,
 and reconstructs these multipoles exactly (up to level X) by distributing charges over all atoms.
 This is achieved by using Lagrange multipliers and a weight function to keep the multipoles local.

 Dummy atoms can be included (by setting INCDUM in MDC-block to 1) to obtain a fractional charge.
 This is generally useful and necessary only for small symmetrical molecules, when there are not
 enough degrees of freedom to reconstruct the multipoles.

 Since the atomic multipoles are reconstructed up to level X,
 the molecular multipoles are represented also up to level X.
 The recommended level is to reconstruct up to quadrupole : -> MDC-q charges.

 See: M. Swart, P.Th. van Duijnen, J.G. Snijders, J.Comput.Chem., (2001), p. 79-88.

 ------------------------------------------------------------- 
 Atomic electronic multipole moments from SCF equations (a.u.)
 ------------------------------------------------------------- 

   atom        charge        dip-x     dip-y     dip-z      quad-xx   quad-xy   quad-xz   quad-yy   quad-yz   quad-zz
 --------------------------------------------------------------------------------------------------------------------
    1 C      0.048180     0.004717 -0.012051 -0.058295    -0.846877  0.294262 -0.139884  0.343200  0.029069  0.503677
    2 C     -0.003547     0.005911  0.021541  0.005944    -0.811009  0.290548 -0.127800  0.371510  0.026337  0.439499
    3 C     -0.009798    -0.000830  0.001368  0.000755    -0.801492  0.281504 -0.124117  0.345265  0.039499  0.456226
    4 C     -0.003541     0.003627  0.017665  0.014293    -0.813869  0.278411 -0.125428  0.323769  0.053216  0.490100
    5 C      0.048070    -0.019962 -0.048988  0.025965    -0.845713  0.297157 -0.139083  0.350471  0.025651  0.495241
    6 C      0.050823    -0.012349 -0.050556 -0.027816    -0.844633  0.297379 -0.128721  0.371696  0.049967  0.472937
    7 C     -0.008747    -0.001590 -0.001793 -0.003667    -0.803517  0.277818 -0.120415  0.341973  0.035344  0.461544
    8 C     -0.004797     0.001480 -0.027712 -0.000682    -0.775986  0.280300 -0.111110  0.343204  0.024833  0.432782
    9 C      0.047419     0.015679  0.033914  0.057007    -0.809127  0.291936 -0.112556  0.336841  0.045190  0.472287
   10 C      0.051761    -0.019315 -0.063873  0.003185    -0.828276  0.301439 -0.129156  0.362412  0.033089  0.465864
   11 C      0.047747    -0.005325 -0.037622 -0.054663    -0.853313  0.288699 -0.131791  0.349323  0.047377  0.503991
   12 C      0.047328     0.019494  0.064106 -0.000379    -0.852965  0.295136 -0.132846  0.382142  0.031368  0.470822
   13 C     -0.003232    -0.005117 -0.018120 -0.015235    -0.825395  0.268713 -0.125075  0.332977  0.048693  0.492418
   14 C      0.046881     0.018942  0.052464 -0.022634    -0.865625  0.279313 -0.129547  0.363088  0.021364  0.502538
   15 C      0.050465     0.027054  0.052209  0.034159    -0.818150  0.256982 -0.105655  0.335298  0.033386  0.482853
   16 C      0.010059     0.025642  0.011330  0.043826    -0.661128  0.223801 -0.104202  0.263121  0.029377  0.398008
   17 C      0.224885    -0.019319  0.012015  0.061669    -0.008380  0.004855 -0.026571  0.005248 -0.024317  0.003132
   18 C      0.012539     0.039182 -0.003568 -0.036829     0.166155 -0.359729 -0.299600 -0.254255 -0.425200  0.088100
   19 C      0.074221     0.017383  0.023088 -0.068153     0.158554 -0.265610 -0.216984 -0.241735 -0.336904  0.083182
   20 N     -0.164960     0.001270 -0.024520 -0.014968     0.376343 -0.219192 -0.147176 -0.446398 -0.421923  0.070055
   21 C      0.042118     0.031318 -0.040612  0.017306     0.172545 -0.365511 -0.257939 -0.232564 -0.398521  0.060019
   22 C      0.010303    -0.010707 -0.015826  0.030827     0.166963 -0.363925 -0.296665 -0.265862 -0.436260  0.098899
   23 C      0.042266    -0.045594  0.019519  0.021887     0.185647 -0.359505 -0.280828 -0.242476 -0.384949  0.056830
   24 C      0.014001    -0.021195  0.036005 -0.037548     0.127546 -0.374267 -0.287152 -0.236486 -0.414645  0.108940
   25 C      0.273609     0.016414 -0.001993  0.004845     0.047570 -0.028256 -0.022573 -0.031176 -0.045005 -0.016394
   26 H     -0.057060    -0.008645 -0.012981  0.023949    -0.048354 -0.018949 -0.082309 -0.068022 -0.122619  0.116377
   27 H     -0.050207    -0.026283  0.008597  0.012819     0.133793 -0.082456 -0.098719 -0.097271 -0.020790 -0.036522
   28 H     -0.053888    -0.017879  0.018110 -0.016362     0.005125 -0.118209  0.002785  0.012391 -0.087636 -0.017516
   29 H     -0.057955     0.022960 -0.005939 -0.008921     0.123628 -0.083501 -0.093431 -0.082899 -0.032032 -0.040729
   30 H     -0.050277     0.017625 -0.021585  0.012147     0.017780 -0.114983  0.015085  0.022070 -0.096876 -0.039850
   31 H     -0.060020     0.009407  0.000775  0.008778    -0.071682 -0.026701 -0.019468  0.129266  0.056797 -0.057584
   32 H     -0.055112     0.012018  0.002822  0.007593    -0.036488  0.014868 -0.041804  0.027230 -0.092568  0.009259
   33 H     -0.051661     0.007760 -0.002495  0.000145     0.041923  0.017345  0.083937 -0.084313  0.017240  0.042389
   34 H     -0.049616    -0.008336  0.004924  0.012094     0.137785  0.024415 -0.044029 -0.080963 -0.005836 -0.056822
   35 H     -0.053858     0.004412  0.009326  0.004374    -0.095224  0.027232 -0.000232  0.158780  0.033848 -0.063556
   36 H     -0.044129     0.008667  0.025904  0.012475    -0.161246  0.057216  0.002815  0.150343  0.066435  0.010903
   37 H     -0.043015     0.010253  0.028017 -0.016533    -0.162264  0.075304 -0.044173  0.120717 -0.070736  0.041547
   38 H     -0.043056     0.010775  0.026714 -0.017324    -0.156593  0.077230 -0.046942  0.112117 -0.071742  0.044477
   39 H     -0.042789     0.003651 -0.003463 -0.033455    -0.180777  0.031003 -0.036387 -0.048759  0.016014  0.229537
   40 H     -0.043503     0.003520 -0.004671 -0.033358    -0.181732  0.031704 -0.035979 -0.046275  0.020167  0.228007
   41 H     -0.041283    -0.007581 -0.030323 -0.016294    -0.168494  0.065682  0.004693  0.152459  0.078379  0.016035
   42 H     -0.043662    -0.011339 -0.027387  0.016248    -0.155597  0.080550 -0.046490  0.116381 -0.068891  0.039215
   43 H     -0.042518    -0.011355 -0.026386  0.016851    -0.150723  0.079164 -0.047733  0.109796 -0.070967  0.040927
   44 H     -0.060445    -0.001653  0.000904  0.005583    -0.155272  0.028300 -0.028399 -0.026561  0.016854  0.181833

 --------------------------------------- 
 Multipole derived atomic charges (a.u.)
 --------------------------------------- 

 The MDC-m charges are just the Monopole terms in the multipole expansion, while for the MDC-d charges
 also the Dipoles are reconstructed. The usually preferred charges are the MDC-q charges.
 These reconstruct the Monopoles, Dipoles and Quadrupoles (both atomic AND molecular).

        Atom    Level:     MDC-m        MDC-d        MDC-q
 ---------------------------------------------------------
     1     C            0.048180     0.024602    20.251364
     2     C           -0.003547     0.033106    -8.633474
     3     C           -0.009798    -0.004798     0.075491
     4     C           -0.003541    -0.006728    -0.307086
     5     C            0.048070     0.035755    20.611288
     6     C            0.050823    -0.046716   -29.113351
     7     C           -0.008747    -0.010804    -0.092203
     8     C           -0.004797    -0.010597    -0.009476
     9     C            0.047419     0.026682    -0.015948
    10     C            0.051761     0.021674    -0.473662
    11     C            0.047747    -0.103508     0.994933
    12     C            0.047328     0.019804    -0.912080
    13     C           -0.003232    -0.011192    -0.676982
    14     C            0.046881     0.019404    -0.384952
    15     C            0.050465     0.021744    -0.109965
    16     C            0.010059    -0.013643    -0.016190
    17     C            0.224885     0.182684     0.245371
    18     C            0.012539    -0.007744    -0.204136
    19     C            0.074221     0.046857     0.046768
    20     N           -0.164960    -0.116877    -0.199648
    21     C            0.042118    -0.000671     0.624131
    22     C            0.010303    -0.010490    -0.255325
    23     C            0.042266     0.002502    -0.472117
    24     C            0.014001    -0.007979     0.012221
    25     C            0.273609     0.229818     0.185864
    26     H           -0.057060    -0.033875     0.049053
    27     H           -0.050207    -0.017560     0.279383
    28     H           -0.053888    -0.028174    -0.002668
    29     H           -0.057955    -0.028565     0.009486
    30     H           -0.050277    -0.016693    -0.199055
    31     H           -0.060020    -0.046107     0.065044
    32     H           -0.055112    -0.039450    -0.137034
    33     H           -0.051661    -0.032012     0.013923
    34     H           -0.049616    -0.030026     0.020559
    35     H           -0.053858    -0.035164    -0.013356
    36     H           -0.044129    -0.009205     0.121214
    37     H           -0.043015    -0.002566     0.764064
    38     H           -0.043056     0.008199     0.942143
    39     H           -0.042789     0.021660     0.063134
    40     H           -0.043503     0.019855    -4.299600
    41     H           -0.041283     0.012158     7.982234
    42     H           -0.043662    -0.008374    -6.374981
    43     H           -0.042518    -0.009189    -0.559605
    44     H           -0.060445    -0.037794     0.105222

 ------------------------------------------------ 
 Average absolute deviations in atomic multipoles
 ------------------------------------------------ 

 Stated here are the average differences between the atomic multipoles
 and the reconstructed atomic multipoles (from the distributed charges).
 If these values are not zero, this means there are not enough degrees of freedom,
 to be able to reconstruct the atomic multipoles. (This usually happens only
 for small and/or highly symmetric molecules). If this is the case, one could add
 dummy atoms as extra point charges (and setting INCDUM in MDC-block to 1).

 Level:                                 MDC-d        MDC-q
 ---------------------------------------------------------
 Charge   (a.u.)                       0.0000       0.0000
 Dipole   (Debye)                      0.0000       0.0002
 Quad.    (a.u.)                       0.1752       0.0000

 --------------------------------------- 
 Represented molecular multipole moments
 --------------------------------------- 

 Given here are the Molecular multipole moments from the atomic charges, and from the Fit Density.
 Note that the atomic charges represent the latter, NOT the ones from the Exact density.

            Q (a.u.)             Dipole moment (Debye)                                          Quadrupole moment (a.u.)
                                 x         y         z              xx        xy        xz        yy        yz        zz
------------------------------------------------------------------------------------------------------------------------
MDC-m        -0.0000        0.5792    1.0149   -2.5548         10.3887    1.8176    1.6618    7.5130    2.6383  -17.9018
MDC-d        -0.0000        0.7948    0.9866   -2.6270          7.0216    3.9018    1.3150    9.5795    3.2722  -16.6011
MDC-q        -0.0000        0.7735    0.9935   -2.6301         -5.4348    4.8958   -1.2522   13.6878    1.6030   -8.2530
 
Fit.Dens.    -0.0000        0.7948    0.9866   -2.6270         -5.4487    5.9982   -3.5185   13.7282    0.2435   -8.2795


 =============
 Dipole Moment  ***  (Debye)  ***
 =============
  
 Vector   :         0.79575077      0.98678122     -2.62726534
 Magnitude:         2.91710124

 This molecular dipole moment is calculated with analytic integration


 =========================================
 Quadrupole Moment (Buckingham convention)  ***  (a.u.)  ***
 =========================================
  
      quad-xx        quad-xy        quad-xz        quad-yy        quad-yz        quad-zz
     -5.45151954     7.17152717    -5.70810824    13.73128266    -1.13029636    -8.27976312

 This molecular quadrupole moment is calculated with analytic integration
1


 ===========================
 B O N D I N G   E N E R G Y  ***  (decomposition)  ***
 ===========================
  
*** IMPORTANT NOTE ***

The bond energy is computed as an energy difference between molecule and
fragments. In particular when the fragments are single atoms, they are usually
computed as SPHERICALLY SYMMETRIC and SPIN-RESTRICTED. Obviously, this usually
does NOT represent the true atomic groundstate.

To obtain the 'real' bond energy, (atomic) correction terms must be applied
for the true (multiplet) fragment ground state. See ref: E.J.Baerends,
V.Branchadell, M.Sodupe, Chem.Phys.Lett.265 (1997) 481

General theoretical background on the bond energy decomposition scheme used
here (Morokuma-Ziegler) can be found in the review paper:
F.M. Bickelhaupt and E.J. Baerends,
"Kohn-Sham Density Functional Theory: Predicting and Understanding Chemistry"
In: Rev. Comput. Chem.; Lipkowitz, K. B. and Boyd, D. B., Eds.;
Wiley-VCH: New York, 2000, Vol. 15, 1-86.

Symbols used in the Bickelhaupt-Baerends (BB) paper are given below to make
the direct connection to that paper, where detailed explanations can be found
on the meaning of the various terms.


                                                   hartree              eV         kcal/mol           kJ/mol
                                      --------------------     -----------       ----------      -----------
  pauli hf:                              6.231397685055999        169.5650          3910.26         16360.53
  elstat hf:                            -6.448619218833253       -175.4759         -4046.57        -16930.85

Pauli Repulsion
  Kinetic (Delta T^0):                 115.662948064533708       3147.3490         72579.60        303673.03
  Delta V^Pauli Coulomb:               -54.792470491100765      -1490.9790        -34382.80       -143857.61
  Delta V^Pauli LDA-XC:                -14.258270517922188       -387.9873         -8947.20        -37435.08
  Delta V^Pauli GGA-Exchange:           -0.035559738813177         -0.9676           -22.31           -93.36
  Delta V^Pauli GGA-Correlation:        -0.103586513729447         -2.8187           -65.00          -271.97
  Delta V^Pauli HF-Exchange:            -0.217221533777254         -5.9109          -136.31          -570.32
                                      --------------------     -----------       ----------      -----------
  Total Pauli Repulsion:                46.255839269190872       1258.6854         29025.98        121444.69
 (Total Pauli Repulsion =
  Delta E^Pauli in BB paper)

Steric Interaction
  Pauli Repulsion (Delta E^Pauli):      46.255839269190872       1258.6854         29025.98        121444.69
  Electrostatic Interaction:            -9.234894788868086       -251.2943         -5794.98        -24246.21
 (Electrostatic Interaction =
  Delta V_elstat in the BB paper)
                                      --------------------     -----------       ----------      -----------
  Total Steric Interaction:             37.020944480322783       1007.3912         23231.00         97198.48
 (Total Steric Interaction =
  Delta E^0 in the BB paper)

Orbital Interactions
  A:                                   -51.796419607731877      -1409.4523        -32502.75       -135991.48
  HF orbital correction:                 0.000148927214328          0.0041             0.09             0.39
                                      --------------------     -----------       ----------      -----------
  Total Orbital Interactions:          -51.796270680517559      -1409.4482        -32502.65       -135991.09

Alternative Decomposition Orb.Int.
  Kinetic:                            -105.206465401267025      -2862.8136        -66018.06       -276219.54
  Coulomb:                              52.963478876825441       1441.2096         33235.09        139055.59
  XC+HF:                                 0.446715843924029         12.1558           280.32          1172.85
  XC only:                               4.118729482121704        112.0763          2584.54         10813.72
  HF Orbital:                           -3.672013638197676        -99.9206         -2304.22         -9640.87
                                      --------------------     -----------       ----------      -----------
  Total Orbital Interactions:          -51.796270680517551      -1409.4482        -32502.65       -135991.09

  Residu (E=Steric+OrbInt+Res):         -0.000005004695997         -0.0001            -0.00            -0.01


  Solvation Energy (el):                -0.013014333896239         -0.3541            -8.17           -34.17
  Dispersion Energy:                    -0.065466184525153         -1.7814           -41.08          -171.88

Post-SCF Solvation Energies
  Solvation Energy (cd):                 0.003536739770108          0.0962             2.22             9.29

Total Bonding Energy:                  -14.850274983542056       -404.0965         -9318.69        -38989.39


Summary of Bonding Energy (energy terms are taken from the energy decomposition above)
======================================================================================

  Electrostatic Energy:                 -9.234894788868086       -251.2943         -5794.98        -24246.21
  Kinetic Energy:                       10.456482663266684        284.5354          6561.54         27453.49
  Coulomb (Steric+OrbInt) Energy:       -1.828996618971317        -49.7695         -1147.71         -4802.03
  XC Energy:                           -14.167922460318039       -385.5288         -8890.51        -37197.88
  Solvation:                            -0.009477594126131         -0.2579            -5.95           -24.88
  Dispersion Energy:                    -0.065466184525153         -1.7814           -41.08          -171.88
                                      --------------------     -----------       ----------      -----------
  Total Bonding Energy:                -14.850274983542043       -404.0965         -9318.69        -38989.39


Correction terms (incorporated in energies above; only for test purposes):

1. Indication of fit-quality: 1st-order fit-correction used in the energy (hartree):   0.0004488213
2. Electrostatic (Fit correction):   0.0000000000

Scaled ZORA energy correction, not included in bonding energy (hartree):           -0.0003144848
 NOTE: This scaled ZORA energy correction should only be used to compare two calculations
 in which the only difference in the calculation is the electron configuration.
 Then the difference in energy of this term should be added to the difference in energy of
 the two electron configurations.
 This term should not be used otherwise.
 In practice it is useful only for core excitation energy calculations.
1


 =======================================================
 S F O   P O P U L A T I O N S ,   M O   A N A L Y S I S
 =======================================================
  
 A Mulliken population analysis is performed on (input-)selected MOs. All populations refer to SFOs.
 BAS populations may have been printed directly after the SCF part.


                                       === A ===


 SFO contributions (%) per orbital
 (multiplication by the orbital occupation yields the SFO Gross Populations)

 Orb.:       76     77     78     79     80     81     82     83     84     85     86     87     88     89
 occup:     2.00   2.00   2.00   2.00   2.00   2.00   2.00   2.00   2.00   2.00   0.00   0.00   0.00   0.00
 CF+SFO     ----   ----   ----   ----   ----   ----   ----   ----   ----   ----   ----   ----   ----   ----
 ------
      6:    0.21   0.47   5.49   1.02   7.38   0.21   0.07   2.41   9.03   2.42  12.16   2.43   0.17   0.22
      9:    0.63   2.90   0.56   0.02   0.88   0.02   0.01   0.26   0.99   0.24   1.32   0.27   0.02   0.02
     12:    1.97   0.08   0.21   0.11   0.13   0.00   0.00   0.05   0.19   0.06   0.26   0.05   0.00   0.01
     32:    0.01   0.25   0.67   1.41   8.71  -0.00   0.00   6.67   2.02   0.49   2.68   7.34   0.01  -0.00
     33:    0.02   0.07   0.03   0.01   0.05   0.01   0.00   0.05  -0.02  -0.01  -0.27  -1.19  -0.00   0.00
     35:    0.05   2.64   0.08   0.26   0.87   0.00   0.00   0.71   0.21   0.06   0.29   0.80   0.00  -0.00
     38:    6.49   0.00   0.12   0.06   0.25   0.00   0.00   0.14   0.06   0.00   0.06   0.15  -0.00   0.00
     39:    1.47  -0.00   0.02   0.02   0.00   0.00  -0.00   0.00  -0.00  -0.00  -0.01  -0.02  -0.00  -0.00
     58:    0.01   0.48   3.37   0.01   0.00  16.48   0.00   5.90   0.00   0.04   0.01   7.74  17.71   0.39
     59:    0.02   0.15   0.02  -0.00  -0.00   0.21   0.00   0.13  -0.00  -0.00  -0.00  -1.08  -3.09  -0.10
     61:    0.00   5.64   0.30   0.10   0.01   1.78   0.00   0.65   0.00   0.00   0.00   0.89   1.96   0.02
     62:   -0.01   1.35  -0.00   0.01   0.00   0.02  -0.00   0.02   0.00   0.00  -0.00  -0.15  -0.33   0.00
     64:    5.72  -0.01   0.00   0.10   0.01   0.35  -0.00   0.12   0.00   0.00   0.00   0.17   0.37   0.00
     65:    1.46  -0.01   0.01   0.05   0.00   0.00   0.00   0.00   0.00   0.00  -0.00  -0.03  -0.06   0.00
     84:    0.26   0.69   0.03   1.38  10.30   0.05   0.10   5.95   2.06   0.36   2.44   7.20   0.02   0.16
     85:    0.03   0.16   0.01   0.01   0.07   0.01   0.00   0.04  -0.03  -0.01  -0.27  -1.21  -0.03  -0.01
     87:    0.02   4.87   0.00   0.10   1.21   0.00   0.01   0.63   0.22   0.04   0.26   0.76   0.00   0.03
     88:   -0.04   1.21   0.01  -0.00   0.01   0.00   0.00   0.00   0.00  -0.00  -0.03  -0.12  -0.00  -0.00
     90:    3.79   0.15   0.04   0.32   0.18   0.00   0.00   0.12   0.03   0.02   0.05   0.14   0.00   0.03
    110:    0.13   0.43   8.76   0.76   5.67   0.06   0.00   2.96   9.05   2.51  12.29   2.50   0.50   0.00
    113:    0.14   3.39   0.97   0.23   0.53   0.01  -0.00   0.32   0.94   0.29   1.33   0.28   0.06  -0.00
    116:    1.80   0.14   0.30   0.01   0.15   0.00   0.00   0.06   0.20   0.05   0.26   0.06   0.01  -0.00
    136:    0.16   0.07  15.56   0.00   0.11   0.28   0.08  14.34   0.00   0.00   0.00  15.36   0.38   0.23
    137:   -0.02   0.05  -0.11   0.00   0.00   0.00   0.00   0.08  -0.00  -0.00  -0.00  -1.59  -0.07  -0.03
    139:    0.01   2.26   1.66   0.01   0.01   0.03   0.01   1.55   0.00   0.00   0.00   1.66   0.04   0.02
    142:    1.89   0.01   0.22   0.04   0.01   0.01   0.00   0.31   0.00   0.00   0.00   0.33   0.01   0.00
    162:    0.35   0.74   2.26   0.02   0.09  15.29   0.15   6.38   0.00   0.00   0.01   7.00  19.42   0.10
    163:    0.02   0.18   0.01   0.00   0.00   0.21   0.00   0.15  -0.00   0.00  -0.01  -0.96  -3.32  -0.01
    165:    0.08   5.41   0.29   0.03   0.00   1.65   0.01   0.68   0.00  -0.00   0.00   0.69   2.04   0.01
    166:    0.00   1.39   0.01   0.01   0.00   0.01   0.00   0.02  -0.00   0.00  -0.00  -0.08  -0.37   0.00
    168:    4.97  -0.02   0.22   0.44   0.04   0.29   0.00   0.13   0.00   0.03   0.00   0.10   0.36   0.00
    169:    1.31  -0.01   0.03   0.10  -0.00   0.00   0.00   0.00   0.00  -0.00  -0.00  -0.00  -0.06   0.01
    188:    0.06   0.28   0.27   1.30  10.93   0.02   0.06   6.15   1.64   1.14   3.48   7.48   0.10   0.02
    189:    0.01   0.06   0.01   0.02   0.11   0.00   0.00  -0.01   0.01   0.00  -0.28  -1.37   0.01  -0.01
    191:   -0.01   2.70   0.02   0.00   1.54   0.01   0.03   0.68   0.04   0.35   0.39   0.68   0.02   0.02
    194:    5.78  -0.00   0.04   0.79   0.11   0.00  -0.00   0.12   0.07   0.00   0.06   0.19   0.00   0.00
    195:    1.25  -0.01   0.00   0.09   0.00   0.00   0.00   0.00  -0.00   0.00  -0.01  -0.04  -0.00   0.01
    214:    0.19   0.46   1.76   0.44   1.82  13.79  -0.00   1.26   5.11   1.16   6.10   2.11  11.74   0.25
    215:    0.03   0.12  -0.02   0.01   0.03   0.06  -0.00   0.03  -0.02  -0.01  -0.27  -0.09  -1.31  -0.04
    217:    0.00   2.67   0.30   0.16   0.14   1.54  -0.00   0.15   0.60   0.09   0.67   0.22   1.34   0.02
    220:    2.63   0.06   0.23   0.37   0.07   0.28   0.00   0.03   0.21   0.00   0.16   0.07   0.25   0.00
    240:    0.00   0.18   1.42   0.19   2.45  12.37   0.10   1.83   4.96   1.24   7.41   1.57  13.62   0.02
    241:    0.00   0.01  -0.00  -0.00   0.00   0.06   0.00   0.03  -0.02  -0.00  -0.44  -0.10  -1.46   0.03
    243:   -0.03   2.38   0.12   0.15   0.19   1.38   0.01   0.20   0.58   0.10   0.82   0.14   1.51  -0.01
    246:    3.69   0.00   0.00   0.10   0.08   0.25   0.00   0.04   0.08   0.04   0.16   0.03   0.30   0.00
    247:    1.19  -0.01   0.01   0.05   0.00   0.00  -0.00   0.00   0.00   0.01  -0.01  -0.00  -0.03   0.01
    266:    0.05   0.28   3.63   0.41   0.81  12.58   0.11   1.83   4.75   1.99   6.51   1.53  13.72   0.02
    267:    0.03   0.10  -0.01  -0.00  -0.00   0.05   0.00   0.03  -0.03  -0.01  -0.35  -0.12  -1.56  -0.00
    269:   -0.00   2.82   0.34   0.02   0.09   1.32   0.01   0.19   0.49   0.20   0.70   0.17   1.44   0.00
    272:    2.98   0.03   0.02   0.06   0.01   0.26   0.00   0.04   0.10   0.04   0.14   0.03   0.29   0.00
    292:    0.13   0.34   2.04   0.11   3.19  12.34   0.08   1.60   5.20   1.41   5.89   2.15  14.17   0.04
    293:   -0.01   0.01  -0.00  -0.00   0.01   0.05   0.00   0.03  -0.04  -0.01  -0.33  -0.18  -1.58  -0.00
    295:   -0.00   2.40   0.24   0.00   0.35   1.26   0.01   0.16   0.52   0.15   0.60   0.23   1.45   0.00
    298:    3.20  -0.01   0.14   0.09   0.05   0.25   0.00   0.03   0.11   0.04   0.13   0.04   0.30  -0.00
    299:    1.10  -0.01   0.02   0.01  -0.00   0.00  -0.00   0.00  -0.00  -0.00  -0.01  -0.00  -0.04  -0.00
    318:    0.02   0.55   0.01   1.32   9.29   0.01   0.01   6.79   1.72   1.05   3.27   6.96  -0.00   0.02
    319:    0.03   0.10   0.02   0.00   0.05   0.01  -0.00   0.04  -0.04  -0.02  -0.33  -1.13  -0.00  -0.01
    321:    0.07   5.63   0.02   0.11   0.87   0.00  -0.00   0.67   0.14   0.12   0.34   0.72  -0.00  -0.00
    324:    3.70   0.13   0.04   0.00   0.22   0.00   0.00   0.14   0.04   0.02   0.07   0.14   0.00   0.00
    344:    0.00   0.20  10.87   0.84   4.55   0.09   0.00   2.49   9.10   2.95  12.15   3.04   0.38   0.05
    347:    0.04   3.87   0.82   0.02   0.53   0.01   0.00   0.22   0.86   0.29   1.16   0.28   0.03   0.01
    350:    1.61   0.03   0.07   0.10   0.11   0.00  -0.00   0.05   0.25   0.02   0.24   0.06   0.01  -0.01
    370:    0.28   0.37  16.48  -0.00   0.06   0.16   0.02  14.25   0.05   0.12   0.06  16.16   0.51   0.00
    371:    0.01   0.07  -0.11  -0.00   0.01   0.00  -0.00   0.10   0.01   0.00   0.02  -1.50  -0.06  -0.00
    373:    0.06   2.08   1.98   0.02   0.05   0.02  -0.00   1.43   0.00  -0.00   0.00   1.53   0.04   0.01
    376:    1.70   0.02   0.69   0.00   0.02   0.01   0.00   0.31  -0.00  -0.00   0.00   0.33   0.01   0.00
    396:    0.22   0.20   6.25   0.92   6.80   0.09   0.01   2.92  10.04   2.64  12.62   2.72   0.26   0.00
    397:   -0.01   0.04   0.00  -0.00   0.04  -0.00  -0.00  -0.03  -0.30  -0.02  -1.38  -0.76  -0.00  -0.01
    399:    0.24   3.96   0.51   0.46   0.44   0.01  -0.00   0.26   0.90   0.29   1.27   0.19   0.03   0.02
    402:    1.59   0.00  -0.00   0.47   0.25   0.00   0.00   0.04   0.00   0.93   0.29   0.07   0.03   0.04
    425:    0.00   0.12  -0.00   1.49   0.33   0.02   0.01   0.00   0.01   0.28   0.08   0.02   0.02   0.00
    428:    2.07   0.03   0.09   0.25   0.00   0.00   0.00   0.01   0.14   0.02   0.08  -0.01   0.06   0.09
    448:    0.07   0.01   0.16   0.00   0.13   0.00   5.72   0.01   0.81   2.63   0.00  -0.00   0.09   6.02
    451:    0.02   0.01   0.09   0.51   0.08   0.01  11.81   0.07   0.74   3.95   0.01   0.00   0.18  11.11
    452:    0.06   0.00   0.05   0.13   0.00   0.00   0.04   0.00   0.00  -0.02  -0.00   0.00  -0.03  -1.36
    454:    0.13   0.00   0.07   0.02   0.16   0.00   6.70   0.01   0.90   2.79  -0.00   0.00   0.09   6.40
    474:    0.14   0.03   0.24   5.02   0.57   0.02   0.01   0.00   0.22   0.55  -0.00   0.07   0.08  -0.01
    477:   -0.01   0.03   0.14   6.15   1.72   0.06   0.01   0.00   0.81   1.41   0.02   0.17   0.08   0.02
    480:    0.42   0.01   0.01   5.34   0.88   0.04   0.00  -0.00   0.24   0.77  -0.03  -0.01   0.01   0.01
    500:    0.05   0.02   0.08   1.51   0.25   0.04   5.04   0.02   0.10   0.12   0.01   0.04   0.01   5.99
    503:    0.58   0.07   0.12   4.68   0.35   0.08  11.06   0.03   0.13   0.19   0.02   0.11   0.03  12.84
    504:   -0.00  -0.00   0.01  -0.03  -0.00   0.00   0.05   0.00  -0.00   0.00  -0.00  -0.02  -0.00  -1.61
    506:    0.01   0.06   0.01   1.83   0.30   0.06   6.56   0.06   0.19   0.17   0.04   0.05   0.01   7.87
    526:    0.28   0.07   0.12   4.69   0.58   0.02   0.00  -0.00   0.76   2.60   0.01   0.04   0.03   0.01
    529:    0.23   0.09   0.17   7.91   1.84   0.07   0.00   0.00   2.00   6.11   0.01   0.08   0.06   0.02
    532:    0.24   0.05   0.02   5.26   0.75   0.03   0.01   0.00   1.05   3.69   0.01   0.04   0.03   0.01
    552:    0.03   0.01   0.18   1.08   0.38   0.00   5.33   0.01   0.03   0.20   0.01   0.00   0.08   5.87
    555:    0.30   0.05   0.08   3.54   0.51   0.00  11.48   0.06   0.03   0.38   0.01   0.01   0.14  11.85
    556:    0.00  -0.00   0.04  -0.02  -0.01   0.00   0.07   0.00  -0.00  -0.01   0.00  -0.00  -0.01  -1.46
    558:    0.11   0.04   0.04   2.16   0.66   0.00   6.77   0.02   0.03   0.07   0.00   0.00   0.10   7.02
    578:    0.01   0.00   0.24   0.01   0.06   0.05   5.65   0.05   0.98   2.42   0.01   0.03   0.03   6.81
    581:    0.00   0.00   0.29   0.62   0.00   0.06  10.68   0.02   1.07   4.07   0.02   0.17   0.00  11.04
    582:    0.01   0.00   0.06   0.02   0.01  -0.00   0.03   0.00  -0.00   0.02   0.03  -0.05   0.00  -1.07
    584:    0.00   0.00  -0.00   0.32   0.05   0.06   7.20   0.03   0.80   2.42   0.03   0.07   0.01   7.71
    607:    0.15   0.05   0.03   1.70   0.09   0.00   0.02   0.05   0.06   0.50   0.05   0.00   0.01   0.05
    610:    0.07   0.02   0.17   1.21   0.00   0.00   0.05   0.05   0.13   0.03   0.04   0.06  -0.00   0.09
    630:    0.02   0.03   0.34   0.50   0.51   0.01   0.00   0.05   0.31   3.14   0.13   0.00   0.01   0.00
    633:    1.08   0.13   0.15  10.62   0.43  -0.00   0.00   0.06   7.43  18.35   0.12  -0.00   0.00   0.00
    636:    0.00   0.14   0.06   3.25   0.86   0.01   0.00   0.03   1.59   9.68   0.19  -0.00   0.01  -0.01
    706:    0.20   0.08   0.00   3.25   0.08  -0.01   0.03  -0.00   1.03   2.47   0.02   0.06  -0.01   0.06
    728:    0.18   0.03   0.00   1.65   0.05   0.01   0.01   0.00   0.56   1.17  -0.00   0.01   0.04   0.18
    739:    0.48   0.05   1.04   0.06   1.14   0.03  -0.01   0.22   0.13   1.08   1.15  -0.03   0.04   0.52
    750:    0.01   0.27   0.01   3.52   0.36   0.01   0.03   0.00   0.90   2.48   0.00   0.03   0.00  -0.01
    761:    0.83   3.38   0.00   0.05  -0.00  -0.00  -0.00  -0.00   0.01  -0.01   0.00   0.00  -0.00  -0.01
    772:    0.49   3.25   0.05   0.00   0.00   0.00   0.00   0.00   0.00   0.01   0.00  -0.00  -0.00  -0.00
    783:    1.41   3.11   0.03   0.01   0.00  -0.00  -0.00   0.00  -0.00  -0.00   0.00   0.00  -0.00  -0.00
    794:    4.72   0.00   0.03   0.05   0.00   0.00   0.00   0.00   0.00   0.00  -0.00   0.00  -0.00  -0.00
    805:    3.36   0.11   0.02   0.08   0.00   0.00   0.00   0.00   0.00   0.00   0.00   0.00   0.00   0.00
    816:    1.15   3.20   0.00   0.05   0.00   0.00   0.00  -0.00   0.00   0.00   0.00  -0.00   0.00   0.00
    827:    0.46   2.91   0.01  -0.00   0.00   0.00   0.00   0.00  -0.00   0.00  -0.00   0.00  -0.00   0.00
    838:    1.60   3.24   0.03   0.01  -0.00   0.00   0.00   0.00  -0.00  -0.00   0.00   0.00   0.00   0.00
    849:    4.67   0.02   0.05   0.25   0.01  -0.00   0.00  -0.00   0.00   0.02  -0.00   0.00   0.00   0.09


 Summation over all MOs, multiplied by occupation: Total SFO Gross Populations in this Irrep
 ===========================================================================================

     2.00    1.09   -0.01    0.00   -0.00    0.96   -0.01   -0.00    0.82    0.06   -0.01    0.85
     0.03   -0.01    0.01    0.01    0.01    0.01    0.01    0.00    0.00    0.00    0.00    0.00
     0.00    0.00    2.00    1.12   -0.01    0.00   -0.00    1.00   -0.01   -0.00    0.89    0.03
    -0.01    0.88    0.08   -0.01    0.02    0.01    0.01    0.01    0.02    0.00    0.00    0.00
     0.00    0.00    0.00    0.00    2.00    1.12   -0.01    0.00   -0.00    0.98   -0.01   -0.00
     0.87    0.08   -0.01    0.86    0.09   -0.01    0.02    0.01    0.01    0.01    0.02    0.00
     0.00    0.00    0.00    0.00    0.00    0.00    2.00    1.12   -0.00    0.00   -0.00    1.00
    -0.01   -0.00    0.89    0.06   -0.01    0.88    0.05   -0.01    0.02    0.01    0.01    0.01
     0.02    0.00    0.00    0.00    0.00    0.00    0.00    0.00    2.00    1.09   -0.01    0.00
    -0.00    0.96   -0.02   -0.00    0.84    0.04   -0.01    0.83    0.05   -0.01    0.01    0.01
     0.01    0.01    0.02    0.00    0.00    0.00    0.00    0.00    0.00    0.00    2.00    1.09
    -0.01    0.00   -0.00    0.96   -0.01   -0.00    0.86    0.03   -0.01    0.83    0.06   -0.01
     0.02    0.01    0.01    0.01    0.02    0.00    0.00    0.00    0.00    0.00    0.00    0.00
     2.00    1.12   -0.01    0.00   -0.00    0.97   -0.01   -0.00    0.87    0.08   -0.01    0.86
     0.08   -0.01    0.02    0.01    0.01    0.01    0.02    0.00    0.00    0.00    0.00    0.00
     0.00    0.00    2.00    1.13   -0.01    0.00   -0.00    0.99   -0.02   -0.00    0.87    0.04
    -0.01    0.87    0.08   -0.01    0.02    0.01    0.01    0.01    0.02    0.00    0.00    0.00
     0.00    0.00    0.00    0.00    2.00    1.08   -0.01    0.00   -0.00    0.96   -0.01   -0.00
     0.80    0.06   -0.01    0.84    0.04   -0.01    0.01    0.01    0.01    0.01    0.02    0.00
     0.00    0.00    0.00    0.00    0.00    0.00    2.00    1.09   -0.01    0.00   -0.00    0.95
    -0.02   -0.00    0.85    0.04   -0.01    0.80    0.07   -0.01    0.02    0.01    0.01    0.01
     0.02    0.00    0.00    0.00    0.00    0.00    0.00    0.00    2.00    1.09   -0.01    0.00
    -0.00    0.95   -0.01   -0.00    0.81    0.06   -0.01    0.85    0.04   -0.01    0.01    0.01
     0.01    0.01    0.02    0.00    0.00    0.00    0.00    0.00    0.00    0.00    2.00    1.09
    -0.01    0.00   -0.00    0.96   -0.02   -0.00    0.85    0.03   -0.01    0.80    0.07   -0.01
     0.01    0.01    0.01    0.01    0.02    0.00    0.00    0.00    0.00    0.00    0.00    0.00
     2.00    1.12   -0.00    0.00   -0.00    1.00   -0.01   -0.00    0.89    0.05   -0.01    0.88
     0.05   -0.01    0.02    0.01    0.01    0.01    0.02    0.00    0.00    0.00    0.00    0.00
     0.00    0.00    2.00    1.10   -0.01    0.00   -0.00    0.96   -0.02   -0.00    0.84    0.04
    -0.01    0.82    0.05   -0.01    0.01    0.01    0.01    0.01    0.02    0.00    0.00    0.00
     0.00    0.00    0.00    0.00    2.00    1.08   -0.01    0.00   -0.00    0.94   -0.01   -0.00
     0.84    0.04   -0.01    0.81    0.06   -0.01    0.02    0.01    0.01    0.01    0.02    0.00
     0.00    0.00    0.00    0.00    0.00    0.00    2.00    1.18   -0.01    0.00   -0.00    1.03
    -0.01   -0.00    0.91    0.04   -0.01    0.84    0.02   -0.01    0.02    0.01    0.01    0.01
     0.02    0.00    0.00    0.00    0.00    0.00    0.00    0.00    2.00    0.98   -0.01    0.00
    -0.00    0.83    0.02   -0.01    0.86    0.03   -0.01    0.75    0.05   -0.01    0.02    0.02
     0.01    0.02    0.01    0.00    0.00    0.00    0.00    0.00    0.00    0.00    2.00    1.07
    -0.01    0.00   -0.00    0.92    0.03   -0.01    0.91    0.03   -0.01    0.90    0.04   -0.01
     0.01    0.01    0.01    0.01    0.01    0.00    0.00    0.00    0.00    0.00    0.00    0.00
     2.00    1.09   -0.01    0.00   -0.00    0.90    0.04   -0.01    0.87    0.02   -0.01    0.80
     0.04   -0.01    0.03    0.02    0.02    0.02    0.02    0.00    0.00    0.00    0.00    0.00
     0.00    0.00    2.00    1.09   -0.01    0.00   -0.00    0.87    0.03   -0.01    0.91    0.01
    -0.01    0.87    0.04   -0.01    0.01    0.01    0.01    0.01    0.01    0.00    0.00    0.00
     0.00    0.00    0.00    0.00    2.00    1.08   -0.01    0.00   -0.00    0.88    0.04   -0.01
     0.94    0.01   -0.01    0.91    0.01   -0.01    0.01    0.01    0.01    0.01    0.01    0.00
     0.00    0.00    0.00    0.00    0.00    0.00    2.00    1.09   -0.01    0.00   -0.00    0.88
     0.02   -0.01    0.90    0.02   -0.01    0.87    0.04   -0.01    0.01    0.01    0.01    0.01
     0.01    0.00    0.00    0.00    0.00    0.00    0.00    0.00    2.00    1.07   -0.01    0.00
    -0.00    0.86    0.04   -0.01    0.96    0.01   -0.01    0.90    0.05   -0.01    0.01    0.01
     0.01    0.01    0.01    0.00    0.00    0.00    0.00    0.00    0.00    0.00    2.00    0.85
    -0.01   -0.00   -0.00    0.67    0.04   -0.01    0.88    0.01   -0.01    0.85    0.02   -0.01
     0.01    0.02    0.01    0.01    0.01    0.00    0.00    0.00    0.00    0.00    0.00    0.00
     2.00    1.43   -0.01    0.00    0.00    1.16   -0.01   -0.00    1.50   -0.03    0.00    1.27
    -0.01   -0.00    0.02    0.02    0.01    0.02    0.01    0.00    0.00    0.00    0.00    0.00
     0.00    0.00    1.05    0.02   -0.00    0.02    0.02    0.03    0.00    0.00    0.00    0.00
     0.00    1.05    0.03   -0.00    0.03    0.02    0.02    0.00    0.00    0.00    0.00    0.00
     1.02    0.03   -0.00    0.02    0.03    0.03    0.00    0.00    0.00    0.00    0.00    1.01
     0.02   -0.00    0.03    0.02    0.03    0.00    0.00    0.00    0.00    0.00    1.05    0.03
    -0.00    0.02    0.03    0.02    0.00    0.00    0.00    0.00    0.00    1.04    0.02   -0.00
     0.02    0.03    0.02    0.00    0.00    0.00    0.00    0.00    1.06    0.02   -0.00    0.02
     0.03    0.03    0.00    0.00    0.00    0.00    0.00    1.05    0.02   -0.00    0.02    0.02
     0.03    0.00    0.00    0.00    0.00    0.00    1.01    0.03   -0.00    0.03    0.02    0.03
     0.00    0.00    0.00    0.00    0.00    1.04    0.03   -0.00    0.02    0.03    0.02    0.00
     0.00    0.00    0.00    0.00    1.05    0.02   -0.00    0.02    0.03    0.02    0.00    0.00
     0.00    0.00    0.00    1.04    0.03   -0.00    0.02    0.03    0.02    0.00    0.00    0.00
     0.00    0.00    1.05    0.02   -0.00    0.02    0.03    0.02    0.00    0.00    0.00    0.00
     0.00    1.04    0.02   -0.00    0.02    0.02    0.04    0.00    0.00    0.00    0.00    0.00
     1.04    0.02   -0.00    0.02    0.02    0.04    0.00    0.00    0.00    0.00    0.00    1.04
     0.03   -0.00    0.02    0.03    0.02    0.00    0.00    0.00    0.00    0.00    1.05    0.02
    -0.00    0.02    0.03    0.02    0.00    0.00    0.00    0.00    0.00    1.05    0.03   -0.00
     0.02    0.03    0.02    0.00    0.00    0.00    0.00    0.00    1.03    0.01   -0.00    0.02
     0.02    0.04    0.00    0.00    0.00    0.00    0.00


 List of all MOs, ordered by energy, with the most significant SFO gross populations
 ===================================================================================

 Each percentage contribution in the table below corresponds to the indicated SFO.
 In general, a SFO may be a linear combination of several Fragment Orbitals on the same,
 or on symmetry-related Fragments. Only the first 'member' of such a combination is
 specified here. A full definition of all SFOs is given in an earlier part of the output.
 The numbering of the SFOs in this table does NOT include the Core Orbitals, and starts
 from one for each symmetry representation, as in the SFO definition list earlier.

       E(eV)  Occ       MO           %     SFO (first member)   E(eV)  Occ   Fragment
 -------------------------------------------------------------------------------------

     -25.272  2.00    27 A         16.42%     2 S             -16.292  2.00     3 C
                                   16.27%     2 S             -16.292  2.00     7 C
                                    9.17%     2 S             -16.292  2.00     4 C
                                    9.16%     2 S             -16.292  2.00    13 C
                                    9.09%     2 S             -16.292  2.00     8 C
                                    9.07%     2 S             -16.292  2.00     2 C
                                    3.96%     2 S             -16.292  2.00    11 C
                                    3.95%     2 S             -16.292  2.00    10 C
                                    3.94%     2 S             -16.292  2.00    12 C
                                    3.91%     2 S             -16.292  2.00     9 C
                                    2.85%     2 S             -16.292  2.00    16 C
                                    2.64%     2 S             -16.292  2.00    14 C
                                    2.58%     2 S             -16.292  2.00     1 C
                                    2.58%     2 S             -16.292  2.00     5 C
                                    1.80%     2 S             -16.292  2.00    15 C
                                    1.73%     2 S             -16.292  2.00     6 C
     -24.138  2.00    28 A         11.58%     2 S             -16.292  2.00    16 C
                                    8.22%     2 S             -16.292  2.00    15 C
                                    7.19%     2 S             -16.292  2.00     2 C
                                    7.10%     2 S             -16.292  2.00     8 C
                                    6.51%     2 S             -16.292  2.00     1 C
                                    6.15%     2 S             -16.292  2.00     6 C
                                    6.10%     2 S             -16.292  2.00     5 C
                                    6.06%     2 S             -16.292  2.00    14 C
                                    5.99%     2 S             -16.292  2.00     4 C
                                    4.11%     2 S             -16.292  2.00    13 C
                                    3.88%     2 S             -16.292  2.00     3 C
                                    2.40%     2 S             -16.292  2.00    19 C
                                    2.08%     2 S             -16.292  2.00    17 C
                                    2.08%     2 S             -16.292  2.00     7 C
                                    1.83%     2 S             -16.292  2.00    18 C
                                    1.83%     1 P:y            -4.702  0.67     7 C
                                    1.60%     2 S             -16.292  2.00    23 C
                                    1.55%     1 P:y            -4.702  0.67     3 C
                                    1.38%     2 S             -16.292  2.00    20 C
                                    1.33%     2 S             -16.292  2.00    22 C
                                    1.21%     2 S             -16.292  2.00    21 C
                                    1.02%     2 S             -16.292  2.00    11 C
     -23.799  2.00    29 A         11.40%     2 S             -16.292  2.00    22 C
                                   11.32%     2 S             -16.292  2.00    20 C
                                   11.12%     2 S             -16.292  2.00    21 C
                                    9.37%     2 S             -16.292  2.00    23 C
                                    9.21%     2 S             -16.292  2.00    18 C
                                    6.00%     2 S             -16.292  2.00    19 C
                                    4.75%     2 S             -16.292  2.00    13 C
                                    2.76%     2 S             -16.292  2.00     4 C
                                    2.53%     2 S             -21.210  2.00    25 N
                                    2.47%     2 S             -16.292  2.00    12 C
                                    2.26%     1 P:z            -4.702  0.67    19 C
                                    2.11%     2 S             -16.292  2.00    14 C
                                    2.10%     2 S             -16.292  2.00     5 C
                                    1.44%     2 S             -16.292  2.00     6 C
                                    1.34%     1 P:x            -4.702  0.67    22 C
                                    1.33%     2 S             -16.292  2.00    17 C
                                    1.32%     2 S             -16.292  2.00    10 C
                                    1.31%     1 P:z            -4.702  0.67    21 C
                                    1.16%     1 P:x            -4.702  0.67    18 C
                                    1.13%     2 S             -16.292  2.00     7 C
                                   -1.12%     2 P:z             6.479  0.00    19 C
                                    1.03%     1 S              -6.444  1.00    27 H
                                    1.02%     1 S              -6.444  1.00    30 H
     -23.627  2.00    30 A         10.48%     2 S             -16.292  2.00     9 C
                                   10.27%     2 S             -16.292  2.00    11 C
                                   10.26%     2 S             -16.292  2.00    10 C
                                    9.86%     2 S             -16.292  2.00    12 C
                                    7.20%     2 S             -16.292  2.00     2 C
                                    7.20%     2 S             -16.292  2.00     8 C
                                    6.48%     2 S             -16.292  2.00     4 C
                                    6.19%     2 S             -16.292  2.00    13 C
                                    3.24%     1 P:z            -4.702  0.67     3 C
                                    3.03%     1 P:z            -4.702  0.67     7 C
                                    2.00%     2 S             -16.292  2.00    21 C
                                    1.96%     2 S             -16.292  2.00    22 C
                                    1.88%     2 S             -16.292  2.00    20 C
                                    1.45%     2 S             -16.292  2.00     1 C
                                    1.35%     1 S              -6.444  1.00    43 H
                                    1.34%     1 S              -6.444  1.00    39 H
                                    1.30%     2 S             -16.292  2.00    23 C
                                    1.30%     1 S              -6.444  1.00    44 H
                                    1.26%     2 S             -16.292  2.00    16 C
                                    1.25%     1 S              -6.444  1.00    38 H
                                   -1.19%     2 P:z             6.479  0.00     7 C
                                    1.13%     2 S             -16.292  2.00    18 C
                                   -1.10%     2 P:z             6.479  0.00     3 C
                                    1.08%     1 P:z            -4.702  0.67     9 C
                                    1.05%     1 P:z            -4.702  0.67    11 C
                                    1.03%     2 S             -21.210  2.00    25 N
     -22.816  2.00    31 A         13.36%     2 S             -16.292  2.00     6 C
                                   11.98%     2 S             -16.292  2.00    15 C
                                   10.51%     2 S             -16.292  2.00    16 C
                                    8.50%     2 S             -16.292  2.00     1 C
                                    5.91%     2 S             -16.292  2.00     5 C
                                    3.75%     2 S             -16.292  2.00    14 C
                                    3.71%     2 S             -16.292  2.00     7 C
                                    3.06%     2 S             -16.292  2.00    10 C
                                    2.80%     2 S             -16.292  2.00     9 C
                                    2.74%     1 P:y            -4.702  0.67     8 C
                                    2.58%     2 S             -16.292  2.00    17 C
                                    2.12%     1 P:y            -4.702  0.67     2 C
                                    2.07%     1 S              -6.444  1.00    36 H
                                    2.03%     2 S             -16.292  2.00    12 C
                                    1.83%     1 S              -6.444  1.00    41 H
                                    1.73%     2 S             -16.292  2.00     3 C
                                    1.45%     1 P:z            -4.702  0.67     5 C
                                    1.42%     1 P:y            -4.702  0.67     4 C
                                    1.37%     1 P:z            -4.702  0.67     4 C
                                    1.24%     1 P:z            -4.702  0.67    14 C
                                    1.21%     1 P:y            -4.702  0.67    16 C
     -22.072  2.00    32 A         10.59%     2 S             -16.292  2.00    14 C
                                    9.08%     2 S             -16.292  2.00     2 C
                                    8.87%     2 S             -16.292  2.00    13 C
                                    6.34%     2 S             -16.292  2.00     5 C
                                    5.94%     2 S             -16.292  2.00    11 C
                                    5.57%     2 S             -16.292  2.00    16 C
                                    5.24%     2 S             -16.292  2.00    17 C
                                    5.22%     2 S             -16.292  2.00     4 C
                                    4.31%     2 S             -16.292  2.00     8 C
                                    2.13%     2 S             -16.292  2.00     9 C
                                    2.13%     1 P:z            -4.702  0.67    15 C
                                    2.00%     1 S              -6.444  1.00    37 H
                                    1.72%     1 P:z            -4.702  0.67     3 C
                                    1.66%     2 S             -16.292  2.00     1 C
                                    1.38%     1 P:z            -4.702  0.67     8 C
                                    1.36%     1 S              -6.444  1.00    42 H
                                    1.35%     1 S              -6.444  1.00    34 H
                                    1.27%     1 P:y            -4.702  0.67    13 C
                                    1.20%     1 S              -6.444  1.00    39 H
                                    1.18%     1 P:z            -4.702  0.67    12 C
                                    1.18%     2 S             -16.292  2.00     6 C
                                    1.14%     2 S             -16.292  2.00    21 C
                                    1.14%     1 P:z            -7.219  1.00    25 N
                                    1.13%     2 S             -16.292  2.00    19 C
     -21.389  2.00    33 A          9.36%     2 S             -16.292  2.00     7 C
                                    8.93%     2 S             -16.292  2.00    12 C
                                    8.51%     2 S             -16.292  2.00    10 C
                                    5.40%     2 S             -16.292  2.00     4 C
                                    5.21%     2 S             -16.292  2.00    11 C
                                    5.18%     2 S             -16.292  2.00     8 C
                                    4.74%     2 S             -16.292  2.00    17 C
                                    3.33%     2 S             -16.292  2.00    22 C
                                    3.16%     2 S             -16.292  2.00    18 C
                                    3.12%     2 S             -16.292  2.00     1 C
                                    3.07%     1 P:z            -4.702  0.67    13 C
                                    2.09%     1 S              -6.444  1.00    43 H
                                    1.95%     2 S             -16.292  2.00    19 C
                                    1.82%     1 S              -6.444  1.00    38 H
                                    1.70%     2 S             -16.292  2.00    21 C
                                    1.61%     2 S             -16.292  2.00     3 C
                                    1.53%     1 P:z            -4.702  0.67    16 C
                                    1.49%     1 P:z            -4.702  0.67     8 C
                                    1.48%     1 P:z            -4.702  0.67     4 C
                                    1.45%     1 P:y            -4.702  0.67     9 C
                                    1.44%     2 S             -16.292  2.00     6 C
                                    1.26%     1 S              -6.444  1.00    35 H
                                    1.20%     1 P:z            -7.219  1.00    25 N
                                    1.16%     1 P:y            -4.702  0.67     3 C
                                    1.10%     2 S             -16.292  2.00     5 C
                                    1.07%     1 P:y            -4.702  0.67     2 C
                                    1.06%     1 P:y            -7.219  1.00    25 N
                                    1.04%     1 S              -6.444  1.00    34 H
     -21.233  2.00    34 A         15.99%     2 S             -16.292  2.00    23 C
                                   14.84%     2 S             -16.292  2.00    20 C
                                    8.02%     2 S             -16.292  2.00    18 C
                                    5.61%     2 S             -16.292  2.00    22 C
                                    4.15%     1 S              -6.444  1.00    28 H
                                    3.88%     2 S             -16.292  2.00    24 C
                                    3.81%     1 P:x            -4.702  0.67    19 C
                                    3.37%     1 P:x            -7.219  1.00    25 N
                                    3.27%     1 S              -6.444  1.00    30 H
                                    3.23%     2 S             -16.292  2.00     3 C
                                    2.77%     2 S             -16.292  2.00     9 C
                                    2.24%     1 S              -6.444  1.00    29 H
                                    1.90%     2 S             -16.292  2.00     7 C
                                    1.89%     1 P:x            -4.702  0.67    21 C
                                    1.78%     2 S             -16.292  2.00    19 C
                                    1.78%     2 S             -16.292  2.00    21 C
                                    1.73%     2 S             -16.292  2.00    11 C
                                    1.69%     1 P:y            -4.702  0.67    19 C
                                    1.60%     2 S             -16.292  2.00    12 C
                                    1.59%     2 S             -16.292  2.00    10 C
                                    1.29%     1 S              -6.444  1.00    27 H
                                    1.27%     1 P:z            -4.702  0.67    22 C
                                   -1.17%     2 P:x             6.479  0.00    19 C
                                    1.09%     1 S              -6.444  1.00    33 H
                                    1.01%     1 S              -6.444  1.00    32 H
     -21.212  2.00    35 A         12.09%     2 S             -16.292  2.00     3 C
                                   10.42%     2 S             -16.292  2.00     9 C
                                    5.53%     2 S             -16.292  2.00     6 C
                                    5.03%     2 S             -16.292  2.00    19 C
                                    4.78%     2 S             -16.292  2.00    21 C
                                    3.92%     2 S             -16.292  2.00    20 C
                                    3.85%     2 S             -16.292  2.00     1 C
                                    3.41%     2 S             -16.292  2.00     4 C
                                    3.32%     2 S             -16.292  2.00     8 C
                                    3.30%     2 S             -16.292  2.00    12 C
                                    3.20%     2 S             -16.292  2.00    23 C
                                    2.91%     1 P:z            -4.702  0.67     2 C
                                    2.38%     1 S              -6.444  1.00    44 H
                                    1.87%     1 P:z            -7.219  1.00    25 N
                                    1.79%     2 S             -16.292  2.00    11 C
                                    1.63%     2 S             -16.292  2.00    24 C
                                    1.57%     2 S             -16.292  2.00    10 C
                                    1.45%     1 P:z            -4.702  0.67    10 C
                                    1.41%     2 S             -16.292  2.00     7 C
                                    1.21%     1 S              -6.444  1.00    41 H
                                    1.20%     1 P:y            -4.702  0.67     7 C
                                    1.12%     2 S             -16.292  2.00    17 C
                                    1.07%     1 P:z            -4.702  0.67     7 C
                                    1.01%     1 P:z            -4.702  0.67     8 C
     -21.013  2.00    36 A          9.06%     2 S             -16.292  2.00    15 C
                                    6.72%     2 S             -16.292  2.00    21 C
                                    6.61%     2 S             -16.292  2.00    19 C
                                    6.42%     2 S             -16.292  2.00     6 C
                                    6.03%     2 S             -16.292  2.00    22 C
                                    5.43%     2 S             -16.292  2.00    18 C
                                    4.25%     2 S             -16.292  2.00     2 C
                                    3.57%     2 S             -16.292  2.00    13 C
                                    3.41%     2 S             -16.292  2.00     7 C
                                    2.26%     1 P:z            -7.219  1.00    25 N
                                    2.09%     2 S             -16.292  2.00     5 C
                                    2.04%     1 S              -6.444  1.00    36 H
                                    1.89%     2 S             -16.292  2.00    24 C
                                    1.88%     2 S             -16.292  2.00    14 C
                                    1.83%     1 P:y            -4.702  0.67    16 C
                                    1.74%     2 S             -16.292  2.00     8 C
                                    1.66%     1 P:z            -4.702  0.67    14 C
                                    1.66%     1 P:y            -4.702  0.67     1 C
                                    1.59%     2 S             -16.292  2.00    10 C
                                    1.52%     2 S             -16.292  2.00    11 C
                                    1.47%     2 S             -16.292  2.00     4 C
                                    1.44%     1 S              -6.444  1.00    41 H
                                    1.41%     1 S              -6.444  1.00    26 H
                                    1.36%     1 S              -6.444  1.00    27 H
                                    1.14%     1 P:z            -4.702  0.67     5 C
                                    1.12%     2 S             -16.292  2.00    12 C
                                    1.10%     2 S             -16.292  2.00     3 C
                                    1.05%     1 S              -6.444  1.00    29 H
     -20.666  2.00    37 A          8.39%     2 S             -16.292  2.00    24 C
                                    7.28%     2 S             -16.292  2.00    17 C
                                    6.72%     2 S             -16.292  2.00    22 C
                                    5.84%     1 P:x            -7.219  1.00    25 N
                                    4.86%     2 S             -16.292  2.00    18 C
                                    4.54%     2 S             -16.292  2.00    14 C
                                    3.52%     2 S             -16.292  2.00     5 C
                                    3.18%     2 S             -16.292  2.00    15 C
                                    2.88%     2 S             -16.292  2.00     2 C
                                    2.62%     1 S              -6.444  1.00    34 H
                                    2.36%     2 S             -16.292  2.00    20 C
                                    2.36%     2 S             -16.292  2.00     1 C
                                    2.30%     1 S              -6.444  1.00    32 H
                                    2.24%     1 S              -6.444  1.00    33 H
                                    2.04%     2 S             -16.292  2.00    12 C
                                    2.03%     1 S              -6.444  1.00    31 H
                                    1.81%     2 S             -16.292  2.00     9 C
                                    1.61%     1 S              -6.444  1.00    27 H
                                    1.61%     1 S              -6.444  1.00    35 H
                                    1.60%     2 S             -16.292  2.00    10 C
                                    1.40%     2 S             -16.292  2.00    21 C
                                    1.40%     2 S             -16.292  2.00    16 C
                                    1.37%     1 P:z            -4.702  0.67    16 C
                                    1.30%     1 P:z            -4.702  0.67    15 C
                                    1.13%     1 P:z            -4.702  0.67    23 C
                                    1.06%     2 S             -16.292  2.00    19 C
                                    1.05%     1 P:y            -4.702  0.67    11 C
     -19.897  2.00    38 A          6.61%     2 S             -16.292  2.00    24 C
                                    5.96%     2 S             -16.292  2.00     5 C
                                    5.46%     2 S             -16.292  2.00     1 C
                                    5.23%     1 P:x            -7.219  1.00    25 N
                                    4.69%     2 S             -16.292  2.00    16 C
                                    4.55%     2 S             -16.292  2.00    14 C
                                    4.19%     2 S             -16.292  2.00    11 C
                                    3.01%     2 S             -16.292  2.00    17 C
                                    2.69%     1 S              -6.444  1.00    33 H
                                    2.51%     2 S             -16.292  2.00     8 C
                                    2.50%     2 S             -16.292  2.00    13 C
                                    2.36%     1 S              -6.444  1.00    32 H
                                    2.16%     2 S             -16.292  2.00    10 C
                                    2.15%     1 P:z            -4.702  0.67     6 C
                                    2.09%     1 S              -6.444  1.00    31 H
                                    1.86%     2 S             -16.292  2.00    20 C
                                    1.80%     1 P:y            -4.702  0.67     2 C
                                    1.77%     2 S             -16.292  2.00    21 C
                                    1.68%     1 S              -6.444  1.00    42 H
                                    1.59%     1 P:z            -4.702  0.67    17 C
                                    1.47%     2 S             -16.292  2.00    12 C
                                    1.41%     1 P:y            -4.702  0.67     8 C
                                    1.39%     2 S             -16.292  2.00    23 C
                                    1.39%     1 P:z            -4.702  0.67    15 C
                                    1.35%     1 S              -6.444  1.00    40 H
                                    1.32%     1 S              -6.444  1.00    37 H
                                    1.30%     2 S             -16.292  2.00     9 C
                                    1.19%     1 S              -6.444  1.00    34 H
                                    1.12%     1 P:y            -4.702  0.67     4 C
                                    1.07%     1 P:z            -4.702  0.67    12 C
                                    1.05%     2 S             -21.210  2.00    25 N
                                    1.01%     1 P:y            -4.702  0.67     9 C
     -18.984  2.00    39 A          6.96%     2 S             -16.292  2.00    21 C
                                    6.08%     2 S             -16.292  2.00    24 C
                                    4.16%     1 P:z            -4.702  0.67    19 C
                                    3.80%     1 S              -6.444  1.00    32 H
                                    3.76%     2 S             -16.292  2.00    11 C
                                    3.75%     2 S             -16.292  2.00    18 C
                                    3.42%     2 S             -21.210  2.00    25 N
                                    3.30%     2 S             -16.292  2.00    23 C
                                    3.26%     2 S             -16.292  2.00    17 C
                                    3.25%     2 S             -16.292  2.00     5 C
                                    3.21%     1 P:z            -7.219  1.00    25 N
                                    2.52%     1 S              -6.444  1.00    26 H
                                    2.49%     2 S             -16.292  2.00     1 C
                                    2.33%     1 S              -6.444  1.00    33 H
                                    2.30%     1 P:z            -4.702  0.67    16 C
                                    2.19%     2 S             -16.292  2.00    13 C
                                    2.16%     1 S              -6.444  1.00    31 H
                                    2.09%     2 S             -16.292  2.00     8 C
                                    1.96%     1 P:z            -4.702  0.67    20 C
                                    1.84%     1 P:z            -4.702  0.67    22 C
                                    1.66%     1 P:x            -7.219  1.00    25 N
                                    1.56%     1 P:z            -4.702  0.67     6 C
                                    1.55%     1 S              -6.444  1.00    35 H
                                    1.45%     1 P:y            -4.702  0.67    19 C
                                    1.35%     1 P:z            -4.702  0.67    12 C
                                    1.31%     1 P:y            -4.702  0.67    22 C
                                    1.26%     1 S              -6.444  1.00    39 H
                                    1.22%     1 P:z            -4.702  0.67     7 C
                                    1.21%     2 S             -16.292  2.00    10 C
                                    1.20%     1 P:y            -4.702  0.67     2 C
                                    1.19%     1 P:z            -4.702  0.67    17 C
                                    1.17%     1 S              -6.444  1.00    29 H
                                    1.16%     1 S              -6.444  1.00    42 H
                                    1.15%     1 P:x            -4.702  0.67    20 C
                                    1.05%     1 P:z            -4.702  0.67    14 C
     -18.298  2.00    40 A          7.45%     1 P:z            -4.702  0.67     4 C
                                    6.84%     2 S             -16.292  2.00    10 C
                                    5.88%     2 S             -16.292  2.00    14 C
                                    5.45%     2 S             -16.292  2.00     9 C
                                    5.30%     1 P:z            -4.702  0.67     8 C
                                    4.70%     2 S             -16.292  2.00     7 C
                                    4.21%     1 P:y            -4.702  0.67    13 C
                                    3.77%     2 S             -16.292  2.00     1 C
                                    3.62%     1 S              -6.444  1.00    37 H
                                    3.13%     1 P:y            -4.702  0.67     9 C
                                    3.10%     1 P:z            -4.702  0.67     2 C
                                    3.02%     1 S              -6.444  1.00    44 H
                                    2.70%     1 S              -6.444  1.00    40 H
                                    2.68%     1 S              -6.444  1.00    43 H
                                    2.67%     1 P:z            -4.702  0.67     6 C
                                    2.28%     1 P:y            -4.702  0.67    16 C
                                    2.28%     2 S             -16.292  2.00     3 C
                                    1.83%     1 P:z            -4.702  0.67    15 C
                                    1.82%     1 P:z            -4.702  0.67     3 C
                                    1.67%     1 P:y            -4.702  0.67     8 C
                                    1.57%     1 P:y            -4.702  0.67     3 C
                                    1.56%     2 S             -16.292  2.00     5 C
                                    1.27%     2 S             -16.292  2.00     2 C
                                    1.13%     2 S             -16.292  2.00     8 C
     -18.172  2.00    41 A          7.13%     2 S             -16.292  2.00     6 C
                                    6.82%     2 S             -16.292  2.00    15 C
                                    5.40%     1 P:y            -4.702  0.67     7 C
                                    4.56%     1 S              -6.444  1.00    36 H
                                    4.31%     1 P:y            -4.702  0.67     1 C
                                    4.30%     1 P:y            -4.702  0.67    16 C
                                    4.29%     2 S             -16.292  2.00     3 C
                                    4.19%     1 P:z            -4.702  0.67     5 C
                                    3.57%     1 S              -6.444  1.00    41 H
                                    3.39%     1 P:y            -4.702  0.67     4 C
                                    3.38%     1 P:z            -4.702  0.67     2 C
                                    3.13%     2 S             -16.292  2.00     4 C
                                    2.76%     2 S             -16.292  2.00     2 C
                                    2.71%     1 P:y            -4.702  0.67    11 C
                                    2.69%     2 S             -16.292  2.00    13 C
                                    2.63%     1 P:y            -4.702  0.67     8 C
                                    2.29%     2 S             -16.292  2.00     8 C
                                    2.28%     2 S             -16.292  2.00     9 C
                                    2.14%     1 P:y            -4.702  0.67    10 C
                                    2.12%     1 P:y            -4.702  0.67    14 C
                                    1.93%     1 P:z            -4.702  0.67    13 C
                                    1.81%     2 S             -16.292  2.00    12 C
                                    1.74%     1 P:y            -4.702  0.67     3 C
                                    1.72%     1 P:z            -4.702  0.67    14 C
                                    1.48%     1 P:z            -4.702  0.67    10 C
                                    1.13%     1 P:y            -4.702  0.67     5 C
                                    1.08%     1 P:z            -4.702  0.67     7 C
                                    1.03%     1 P:y            -4.702  0.67    15 C
                                    1.03%     2 S             -16.292  2.00     1 C
     -18.025  2.00    42 A          7.81%     2 S             -16.292  2.00    12 C
                                    4.60%     1 S              -6.444  1.00    38 H
                                    4.42%     1 P:z            -4.702  0.67    13 C
                                    4.37%     2 S             -16.292  2.00     5 C
                                    3.80%     1 P:y            -4.702  0.67     3 C
                                    3.76%     1 P:y            -4.702  0.67     2 C
                                    3.13%     1 S              -6.444  1.00    42 H
                                    3.09%     2 S             -16.292  2.00    16 C
                                    3.05%     2 S             -16.292  2.00     7 C
                                    2.70%     1 P:y            -4.702  0.67    11 C
                                    2.62%     2 S             -16.292  2.00     1 C
                                    2.55%     2 S             -16.292  2.00     4 C
                                    2.18%     2 S             -16.292  2.00    11 C
                                    1.99%     1 P:y            -4.702  0.67     5 C
                                    1.92%     1 P:z            -4.702  0.67     6 C
                                    1.88%     1 P:y            -4.702  0.67     4 C
                                    1.55%     1 P:z            -7.219  1.00    25 N
                                    1.50%     1 P:y            -7.219  1.00    25 N
                                    1.50%     1 P:y            -4.702  0.67     6 C
                                    1.45%     2 S             -16.292  2.00    21 C
                                    1.42%     1 P:y            -4.702  0.67    12 C
                                    1.37%     2 S             -16.292  2.00    23 C
                                    1.35%     1 P:z            -4.702  0.67    10 C
                                    1.21%     2 S             -16.292  2.00    17 C
                                    1.12%     1 P:z            -4.702  0.67     8 C
     -17.651  2.00    43 A          5.72%     1 P:z            -4.702  0.67     3 C
                                    4.77%     1 P:z            -4.702  0.67     7 C
                                    3.54%     1 P:z            -4.702  0.67    12 C
                                    3.04%     1 S              -6.444  1.00    39 H
                                    3.00%     2 S             -16.292  2.00    11 C
                                    3.00%     1 P:z            -4.702  0.67    10 C
                                    2.62%     2 S             -16.292  2.00    20 C
                                    2.60%     1 S              -6.444  1.00    44 H
                                    2.50%     2 S             -16.292  2.00    23 C
                                    2.39%     2 S             -16.292  2.00    13 C
                                    2.32%     2 S             -16.292  2.00    16 C
                                    2.13%     2 S             -16.292  2.00     2 C
                                    2.08%     2 S             -16.292  2.00     9 C
                                    2.02%     2 S             -16.292  2.00    14 C
                                    2.02%     1 P:x            -4.702  0.67    19 C
                                    1.91%     1 S              -6.444  1.00    43 H
                                    1.83%     1 P:z            -4.702  0.67     2 C
                                    1.81%     1 P:z            -4.702  0.67     8 C
                                    1.72%     1 S              -6.444  1.00    28 H
                                    1.69%     1 P:z            -4.702  0.67    11 C
                                    1.57%     1 P:y            -7.219  1.00    25 N
                                    1.57%     1 P:z            -4.702  0.67    18 C
                                    1.52%     2 S             -16.292  2.00     4 C
                                    1.50%     2 S             -16.292  2.00     8 C
                                    1.49%     1 P:z            -4.702  0.67     9 C
                                    1.44%     1 P:z            -4.702  0.67    15 C
                                    1.42%     1 S              -6.444  1.00    30 H
                                    1.42%     2 S             -16.292  2.00    10 C
                                    1.41%     1 S              -6.444  1.00    38 H
                                    1.40%     1 P:y            -4.702  0.67     4 C
                                    1.35%     1 P:z            -4.702  0.67    17 C
                                    1.34%     1 P:y            -4.702  0.67    13 C
                                    1.31%     1 P:x            -4.702  0.67    21 C
                                    1.30%     1 S              -6.444  1.00    37 H
                                    1.19%     1 P:z            -4.702  0.67    22 C
                                    1.18%     1 P:y            -4.702  0.67     7 C
                                    1.03%     2 S             -16.292  2.00    21 C
                                    1.03%     1 P:y            -4.702  0.67     9 C
     -17.248  2.00    44 A          8.49%     2 S             -16.292  2.00    22 C
                                    8.07%     2 S             -16.292  2.00    18 C
                                    6.64%     1 P:x            -4.702  0.67    19 C
                                    5.88%     1 P:x            -4.702  0.67    21 C
                                    5.34%     1 S              -6.444  1.00    27 H
                                    5.00%     2 S             -16.292  2.00    20 C
                                    4.81%     2 S             -16.292  2.00    23 C
                                    4.73%     1 S              -6.444  1.00    29 H
                                    3.39%     1 P:y            -4.702  0.67    19 C
                                    3.18%     1 P:z            -4.702  0.67    23 C
                                    3.10%     1 P:z            -4.702  0.67    20 C
                                    3.09%     1 P:y            -4.702  0.67    21 C
                                    3.07%     1 S              -6.444  1.00    30 H
                                    2.37%     1 S              -6.444  1.00    28 H
                                    1.63%     2 S             -16.292  2.00    17 C
                                    1.46%     2 S             -16.292  2.00    14 C
                                    1.30%     1 P:z            -4.702  0.67    18 C
                                    1.05%     1 P:z            -4.702  0.67    22 C
                                    1.02%     2 S             -16.292  2.00    11 C
     -16.616  2.00    45 A          5.39%     2 S             -16.292  2.00    19 C
                                    4.92%     1 P:x            -4.702  0.67    23 C
                                    4.79%     2 S             -16.292  2.00    21 C
                                    4.43%     1 P:x            -4.702  0.67    20 C
                                    4.12%     2 S             -21.210  2.00    25 N
                                    3.74%     1 P:y            -4.702  0.67    18 C
                                    3.23%     1 S              -6.444  1.00    30 H
                                    3.18%     2 S             -16.292  2.00    20 C
                                    3.14%     1 P:y            -4.702  0.67    22 C
                                    2.86%     1 S              -6.444  1.00    27 H
                                    2.71%     1 S              -6.444  1.00    26 H
                                    2.69%     2 S             -16.292  2.00    22 C
                                    2.62%     1 S              -6.444  1.00    34 H
                                    2.54%     2 S             -16.292  2.00    17 C
                                    2.50%     1 P:x            -4.702  0.67    24 C
                                    2.48%     1 S              -6.444  1.00    33 H
                                    2.22%     2 S             -16.292  2.00    24 C
                                    2.17%     1 S              -6.444  1.00    35 H
                                    2.09%     1 P:z            -4.702  0.67    23 C
                                    1.94%     1 P:z            -4.702  0.67    18 C
                                    1.94%     1 S              -6.444  1.00    31 H
                                    1.93%     1 P:x            -4.702  0.67    22 C
                                    1.85%     1 P:z            -4.702  0.67    16 C
                                    1.70%     1 S              -6.444  1.00    32 H
                                    1.66%     1 P:x            -4.702  0.67    17 C
                                    1.62%     1 P:z            -4.702  0.67    19 C
                                    1.35%     1 P:x            -4.702  0.67    18 C
                                    1.25%     1 S              -6.444  1.00    28 H
                                    1.16%     2 S             -16.292  2.00    14 C
                                    1.03%     1 P:z            -4.702  0.67    22 C
                                    1.02%     1 S              -6.444  1.00    29 H
     -15.957  2.00    46 A          7.30%     1 S              -6.444  1.00    36 H
                                    6.52%     1 S              -6.444  1.00    41 H
                                    5.60%     2 S             -16.292  2.00     6 C
                                    5.27%     1 P:y            -4.702  0.67     8 C
                                    4.51%     1 P:y            -4.702  0.67    16 C
                                    3.81%     2 S             -16.292  2.00    15 C
                                    3.41%     2 S             -16.292  2.00     5 C
                                    3.19%     1 P:y            -4.702  0.67    15 C
                                    3.18%     1 P:y            -4.702  0.67     1 C
                                    3.14%     1 P:y            -4.702  0.67     2 C
                                    2.86%     2 S             -16.292  2.00    16 C
                                    2.77%     2 S             -16.292  2.00     1 C
                                    2.76%     1 P:y            -4.702  0.67     4 C
                                    2.38%     1 P:z            -4.702  0.67     5 C
                                    2.10%     1 P:y            -4.702  0.67    13 C
                                    2.10%     2 S             -16.292  2.00    10 C
                                    2.00%     2 S             -16.292  2.00    14 C
                                    1.78%     1 S              -6.444  1.00    42 H
                                    1.78%     1 S              -6.444  1.00    35 H
                                    1.70%     1 P:z            -4.702  0.67     2 C
                                    1.64%     1 S              -6.444  1.00    40 H
                                    1.57%     1 P:y            -4.702  0.67    17 C
                                    1.57%     1 P:y            -4.702  0.67     6 C
                                    1.56%     2 S             -16.292  2.00     3 C
                                    1.50%     2 S             -16.292  2.00     9 C
                                    1.49%     2 S             -16.292  2.00     7 C
                                    1.30%     1 P:z            -4.702  0.67    15 C
                                    1.24%     2 S             -16.292  2.00    11 C
                                    1.21%     1 P:z            -4.702  0.67    13 C
     -15.641  2.00    47 A          8.64%     1 P:z            -7.219  1.00    25 N
                                    7.72%     1 P:x            -4.702  0.67    17 C
                                    6.41%     1 P:x            -4.702  0.67    18 C
                                    5.91%     1 S              -6.444  1.00    34 H
                                    4.78%     1 P:z            -4.702  0.67    19 C
                                    4.14%     1 S              -6.444  1.00    28 H
                                    4.02%     1 P:y            -4.702  0.67    23 C
                                    3.97%     1 P:x            -4.702  0.67    22 C
                                    3.83%     1 P:x            -4.702  0.67    23 C
                                    3.57%     1 S              -6.444  1.00    30 H
                                    3.45%     1 S              -6.444  1.00    33 H
                                    3.41%     1 S              -6.444  1.00    29 H
                                    3.34%     1 P:x            -4.702  0.67    24 C
                                    3.12%     1 S              -6.444  1.00    27 H
                                    2.97%     1 P:y            -7.219  1.00    25 N
                                    2.88%     1 P:z            -4.702  0.67    21 C
                                    2.74%     1 P:y            -4.702  0.67    20 C
                                    2.08%     1 S              -6.444  1.00    31 H
                                    1.98%     1 S              -6.444  1.00    26 H
                                    1.95%     1 P:y            -4.702  0.67    24 C
                                    1.72%     1 P:x            -4.702  0.67    20 C
                                    1.27%     1 P:x            -4.702  0.67    16 C
                                    1.20%     1 P:y            -4.702  0.67    19 C
                                    1.12%     2 S             -21.210  2.00    25 N
     -15.388  2.00    48 A          5.84%     1 P:z            -4.702  0.67     4 C
                                    5.82%     1 P:z            -4.702  0.67    13 C
                                    4.71%     1 P:y            -4.702  0.67     3 C
                                    4.30%     1 P:y            -4.702  0.67     7 C
                                    4.07%     1 S              -6.444  1.00    42 H
                                    3.83%     1 P:y            -4.702  0.67    14 C
                                    3.80%     1 S              -6.444  1.00    37 H
                                    3.52%     1 P:z            -4.702  0.67    12 C
                                    3.18%     1 P:y            -4.702  0.67     5 C
                                    3.15%     1 P:z            -4.702  0.67     1 C
                                    3.08%     1 S              -6.444  1.00    39 H
                                    3.07%     1 P:z            -4.702  0.67    10 C
                                    2.82%     1 P:y            -4.702  0.67     9 C
                                    2.56%     1 P:y            -4.702  0.67     6 C
                                    2.33%     1 P:z            -4.702  0.67     5 C
                                    2.30%     1 P:z            -4.702  0.67    11 C
                                    2.21%     1 S              -6.444  1.00    40 H
                                    1.70%     1 P:z            -4.702  0.67     8 C
                                    1.68%     1 P:y            -4.702  0.67    11 C
                                    1.67%     1 S              -6.444  1.00    41 H
                                    1.67%     1 S              -6.444  1.00    44 H
                                    1.59%     1 P:y            -4.702  0.67    15 C
                                    1.56%     1 P:y            -4.702  0.67     2 C
                                    1.46%     1 P:y            -4.702  0.67    10 C
                                    1.42%     2 S             -16.292  2.00    11 C
                                    1.26%     1 P:z            -4.702  0.67    16 C
                                    1.10%     2 S             -16.292  2.00     9 C
                                    1.08%     1 P:z            -4.702  0.67    17 C
     -15.214  2.00    49 A          5.70%     1 P:z            -4.702  0.67     9 C
                                    5.45%     1 S              -6.444  1.00    44 H
                                    5.13%     1 P:z            -4.702  0.67     7 C
                                    5.05%     1 P:y            -4.702  0.67    13 C
                                    5.05%     1 P:z            -4.702  0.67     8 C
                                    4.91%     1 P:y            -4.702  0.67    12 C
                                    4.02%     1 P:z            -4.702  0.67     6 C
                                    3.81%     1 P:y            -4.702  0.67    17 C
                                    3.70%     1 P:z            -4.702  0.67    14 C
                                    3.44%     1 P:y            -4.702  0.67     1 C
                                    2.89%     2 S             -16.292  2.00     2 C
                                    2.75%     1 P:y            -4.702  0.67     5 C
                                    2.65%     1 P:z            -4.702  0.67     5 C
                                    2.61%     1 P:z            -4.702  0.67    15 C
                                    2.53%     1 S              -6.444  1.00    38 H
                                    2.50%     1 P:y            -4.702  0.67    16 C
                                    2.32%     1 S              -6.444  1.00    40 H
                                    2.11%     2 S             -16.292  2.00     4 C
                                    1.89%     1 P:y            -4.702  0.67     9 C
                                    1.54%     1 P:y            -4.702  0.67     4 C
                                    1.37%     1 S              -6.444  1.00    35 H
                                    1.29%     1 P:y            -4.702  0.67    11 C
                                    1.28%     1 P:y            -4.702  0.67    10 C
                                    1.13%     1 P:z            -4.702  0.67     1 C
                                    1.10%     1 P:z            -7.219  1.00    25 N
                                    1.09%     2 S             -16.292  2.00     1 C
                                    1.02%     1 P:y            -4.702  0.67     6 C
     -15.096  2.00    50 A          7.66%     1 S              -6.444  1.00    43 H
                                    4.79%     1 P:z            -4.702  0.67     2 C
                                    4.37%     1 P:z            -4.702  0.67     3 C
                                    4.02%     1 P:y            -4.702  0.67    10 C
                                    3.96%     2 S             -16.292  2.00    13 C
                                    3.72%     1 S              -6.444  1.00    38 H
                                    3.13%     1 P:y            -4.702  0.67    11 C
                                    3.07%     1 S              -6.444  1.00    39 H
                                    2.84%     1 P:y            -4.702  0.67    14 C
                                    2.70%     2 S             -16.292  2.00    12 C
                                    2.66%     1 P:z            -4.702  0.67    15 C
                                    2.43%     1 P:y            -4.702  0.67    16 C
                                    2.43%     2 S             -16.292  2.00    10 C
                                    2.39%     1 P:y            -4.702  0.67     4 C
                                    2.22%     1 P:z            -4.702  0.67    12 C
                                    2.21%     1 P:z            -4.702  0.67     1 C
                                    2.10%     2 S             -16.292  2.00     8 C
                                    1.96%     1 P:z            -4.702  0.67    17 C
                                    1.72%     2 S             -16.292  2.00     9 C
                                    1.69%     2 S             -16.292  2.00     4 C
                                    1.57%     1 P:z            -4.702  0.67     7 C
                                    1.53%     1 P:z            -4.702  0.67     8 C
                                    1.49%     2 S             -16.292  2.00    11 C
                                    1.44%     1 P:z            -4.702  0.67    11 C
                                    1.21%     1 P:z            -4.702  0.67    14 C
                                    1.16%     1 P:x            -7.219  1.00    25 N
                                    1.09%     1 S              -6.444  1.00    40 H
                                    1.07%     1 P:y            -4.702  0.67     8 C
     -14.628  2.00    51 A          6.59%     1 P:z            -4.702  0.67    11 C
                                    5.54%     1 P:z            -4.702  0.67    10 C
                                    4.59%     1 S              -6.444  1.00    38 H
                                    4.35%     1 P:z            -4.702  0.67     9 C
                                    4.32%     1 P:z            -4.702  0.67    12 C
                                    3.91%     1 S              -6.444  1.00    39 H
                                    3.53%     1 S              -6.444  1.00    44 H
                                    3.27%     1 S              -6.444  1.00    42 H
                                    2.65%     1 S              -6.444  1.00    40 H
                                    2.59%     1 P:y            -4.702  0.67     7 C
                                    2.43%     2 S             -16.292  2.00     3 C
                                    2.33%     1 P:y            -4.702  0.67    12 C
                                    2.31%     1 S              -6.444  1.00    43 H
                                    2.13%     1 P:y            -7.219  1.00    25 N
                                    2.11%     1 P:z            -4.702  0.67    17 C
                                    1.94%     2 S             -16.292  2.00     7 C
                                    1.87%     1 P:z            -4.702  0.67     1 C
                                    1.70%     1 P:y            -4.702  0.67     3 C
                                    1.65%     1 P:y            -4.702  0.67     9 C
                                    1.59%     2 S             -16.292  2.00     8 C
                                    1.54%     1 P:y            -4.702  0.67     2 C
                                    1.33%     1 S              -6.444  1.00    37 H
                                    1.30%     2 S             -16.292  2.00     5 C
                                    1.29%     2 S             -16.292  2.00    16 C
                                    1.22%     1 P:z            -4.702  0.67     3 C
                                    1.18%     1 P:y            -4.702  0.67     5 C
                                    1.17%     1 P:y            -4.702  0.67     8 C
                                    1.14%     2 S             -16.292  2.00     4 C
                                    1.11%     2 S             -16.292  2.00     6 C
                                    1.02%     1 S              -6.444  1.00    36 H
     -14.277  2.00    52 A          9.05%     1 P:x            -7.219  1.00    25 N
                                    3.79%     1 P:z            -4.702  0.67    24 C
                                    3.73%     1 P:x            -4.702  0.67    21 C
                                    3.54%     1 S              -6.444  1.00    32 H
                                    3.30%     1 P:y            -4.702  0.67    17 C
                                    3.24%     1 P:x            -4.702  0.67    19 C
                                    2.95%     1 P:z            -4.702  0.67    22 C
                                    2.83%     1 P:z            -4.702  0.67    23 C
                                    2.74%     1 P:y            -4.702  0.67     6 C
                                    2.44%     1 P:y            -4.702  0.67     5 C
                                    2.40%     1 P:z            -4.702  0.67    17 C
                                    2.35%     1 P:z            -4.702  0.67     1 C
                                    2.22%     1 P:y            -4.702  0.67    15 C
                                    2.15%     1 S              -6.444  1.00    35 H
                                    2.06%     1 P:z            -4.702  0.67    16 C
                                    1.99%     1 S              -6.444  1.00    37 H
                                    1.98%     1 S              -6.444  1.00    42 H
                                    1.86%     1 P:z            -7.219  1.00    25 N
                                    1.83%     1 P:x            -4.702  0.67    16 C
                                    1.82%     1 P:x            -4.702  0.67    24 C
                                    1.79%     1 S              -6.444  1.00    29 H
                                    1.64%     1 P:z            -4.702  0.67    20 C
                                    1.63%     1 S              -6.444  1.00    40 H
                                    1.46%     1 P:y            -4.702  0.67    22 C
                                    1.37%     1 S              -6.444  1.00    26 H
                                    1.36%     1 P:y            -4.702  0.67    14 C
                                    1.32%     1 P:y            -4.702  0.67    18 C
                                    1.27%     1 P:y            -7.219  1.00    25 N
                                    1.26%     1 S              -6.444  1.00    31 H
                                    1.25%     1 P:x            -4.702  0.67    20 C
                                    1.10%     2 S             -16.292  2.00    18 C
     -14.060  2.00    53 A         14.61%     1 S              -6.444  1.00    26 H
                                    9.75%     1 P:z            -4.702  0.67    21 C
                                    6.23%     1 P:z            -7.219  1.00    25 N
                                    4.19%     1 S              -6.444  1.00    28 H
                                    4.19%     1 P:x            -4.702  0.67    17 C
                                    3.76%     1 P:y            -4.702  0.67    21 C
                                    3.44%     1 S              -6.444  1.00    29 H
                                    3.33%     1 P:z            -4.702  0.67    18 C
                                    2.82%     1 P:x            -4.702  0.67    24 C
                                    2.39%     1 S              -6.444  1.00    33 H
                                    2.31%     1 S              -6.444  1.00    34 H
                                    2.22%     2 S             -16.292  2.00    23 C
                                    2.10%     2 S             -16.292  2.00    21 C
                                    1.62%     2 S             -16.292  2.00    22 C
                                    1.54%     2 S             -16.292  2.00    18 C
                                    1.51%     1 P:y            -4.702  0.67    23 C
                                    1.49%     1 P:x            -7.219  1.00    25 N
                                    1.28%     1 P:z            -4.702  0.67    23 C
                                    1.28%     2 S             -16.292  2.00    20 C
                                    1.25%     1 P:z            -4.702  0.67    20 C
                                    1.19%     1 P:z            -4.702  0.67    16 C
                                    1.13%     1 P:x            -4.702  0.67    18 C
                                    1.08%     1 P:y            -4.702  0.67    20 C
                                    1.01%     1 P:x            -4.702  0.67    16 C
     -13.814  2.00    54 A          6.47%     1 P:y            -7.219  1.00    25 N
                                    5.94%     1 P:y            -4.702  0.67    17 C
                                    4.93%     1 S              -6.444  1.00    35 H
                                    4.60%     1 P:z            -4.702  0.67     5 C
                                    4.31%     1 P:x            -7.219  1.00    25 N
                                    4.28%     1 S              -6.444  1.00    31 H
                                    4.21%     1 P:z            -4.702  0.67     6 C
                                    3.71%     1 P:z            -4.702  0.67     1 C
                                    3.64%     1 S              -6.444  1.00    40 H
                                    3.33%     1 P:y            -4.702  0.67    24 C
                                    2.96%     1 P:y            -4.702  0.67    15 C
                                    2.96%     1 P:z            -4.702  0.67    24 C
                                    2.77%     1 S              -6.444  1.00    36 H
                                    2.75%     1 S              -6.444  1.00    42 H
                                    1.98%     1 P:z            -4.702  0.67     2 C
                                    1.94%     1 P:z            -4.702  0.67    16 C
                                    1.89%     1 P:y            -4.702  0.67    14 C
                                    1.76%     1 P:z            -4.702  0.67    19 C
                                    1.56%     1 P:z            -4.702  0.67    17 C
                                    1.44%     1 P:y            -4.702  0.67     1 C
                                    1.38%     1 S              -6.444  1.00    41 H
                                    1.20%     1 P:z            -4.702  0.67     3 C
                                    1.19%     1 P:y            -4.702  0.67     6 C
                                    1.04%     1 P:x            -4.702  0.67    19 C
                                    1.03%     1 S              -6.444  1.00    37 H
     -13.599  2.00    55 A          5.67%     1 P:z            -4.702  0.67    14 C
                                    4.54%     1 S              -6.444  1.00    37 H
                                    3.73%     1 S              -6.444  1.00    34 H
                                    3.62%     1 P:y            -4.702  0.67    19 C
                                    3.52%     1 P:x            -4.702  0.67    20 C
                                    3.43%     1 P:z            -7.219  1.00    25 N
                                    2.96%     1 P:z            -4.702  0.67    15 C
                                    2.93%     1 P:y            -4.702  0.67    24 C
                                    2.83%     1 P:x            -4.702  0.67    17 C
                                    2.81%     1 P:x            -4.702  0.67    23 C
                                    2.75%     1 P:z            -4.702  0.67    22 C
                                    2.53%     1 P:y            -7.219  1.00    25 N
                                    2.53%     1 S              -6.444  1.00    32 H
                                    2.40%     1 S              -6.444  1.00    28 H
                                    2.37%     1 P:y            -4.702  0.67     5 C
                                    2.27%     1 S              -6.444  1.00    27 H
                                    2.22%     1 P:z            -4.702  0.67    18 C
                                    1.86%     1 P:x            -4.702  0.67    24 C
                                    1.80%     1 P:y            -4.702  0.67     4 C
                                    1.74%     1 S              -6.444  1.00    30 H
                                    1.72%     1 P:y            -4.702  0.67     6 C
                                    1.70%     1 P:y            -4.702  0.67     1 C
                                    1.56%     1 P:y            -4.702  0.67    17 C
                                    1.49%     1 P:x            -4.702  0.67    21 C
                                    1.24%     1 S              -6.444  1.00    43 H
                                    1.01%     1 P:y            -4.702  0.67    10 C
     -13.170  2.00    56 A          4.70%     1 P:z            -4.702  0.67    24 C
                                    3.86%     1 P:y            -4.702  0.67     8 C
                                    3.66%     1 S              -6.444  1.00    31 H
                                    3.11%     1 P:z            -4.702  0.67    13 C
                                    3.09%     1 P:y            -4.702  0.67    14 C
                                    2.92%     1 S              -6.444  1.00    30 H
                                    2.77%     1 P:y            -7.219  1.00    25 N
                                    2.74%     1 P:z            -4.702  0.67     2 C
                                    2.68%     1 P:z            -4.702  0.67     5 C
                                    2.38%     1 S              -6.444  1.00    27 H
                                    2.34%     1 S              -6.444  1.00    33 H
                                    2.31%     1 P:y            -4.702  0.67    19 C
                                    2.24%     1 P:z            -4.702  0.67     6 C
                                    2.10%     1 P:x            -4.702  0.67    22 C
                                    2.09%     1 P:z            -4.702  0.67     3 C
                                    2.08%     1 P:y            -4.702  0.67    20 C
                                    2.04%     1 P:y            -4.702  0.67    24 C
                                    2.01%     1 P:x            -4.702  0.67    16 C
                                    1.88%     1 P:z            -4.702  0.67    12 C
                                    1.80%     1 S              -6.444  1.00    28 H
                                    1.76%     1 P:x            -4.702  0.67     7 C
                                    1.68%     1 P:x            -4.702  0.67     3 C
                                    1.58%     1 P:x            -4.702  0.67     9 C
                                    1.57%     1 P:x            -7.219  1.00    25 N
                                    1.45%     1 P:y            -4.702  0.67    23 C
                                    1.45%     1 P:x            -4.702  0.67    18 C
                                    1.40%     1 P:y            -4.702  0.67     4 C
                                    1.29%     1 S              -6.444  1.00    29 H
                                    1.18%     1 P:z            -4.702  0.67    20 C
                                    1.14%     2 S             -16.292  2.00    19 C
                                    1.13%     1 S              -6.444  1.00    37 H
     -13.141  2.00    57 A          7.47%     1 S              -6.444  1.00    36 H
                                    6.83%     1 S              -6.444  1.00    41 H
                                    5.57%     1 P:y            -4.702  0.67    10 C
                                    4.86%     1 P:y            -4.702  0.67    12 C
                                    4.48%     1 P:z            -4.702  0.67     9 C
                                    3.92%     1 P:z            -4.702  0.67    15 C
                                    3.31%     1 S              -6.444  1.00    43 H
                                    3.14%     1 P:y            -4.702  0.67    15 C
                                    2.99%     1 S              -6.444  1.00    44 H
                                    2.82%     1 P:y            -4.702  0.67     6 C
                                    2.65%     1 P:z            -4.702  0.67     6 C
                                    2.57%     1 P:y            -4.702  0.67    11 C
                                    2.08%     1 P:z            -4.702  0.67    11 C
                                    1.85%     1 S              -6.444  1.00    30 H
                                    1.70%     1 S              -6.444  1.00    27 H
                                    1.63%     1 S              -6.444  1.00    39 H
                                    1.59%     1 S              -6.444  1.00    38 H
                                    1.51%     1 P:z            -4.702  0.67    14 C
                                    1.44%     1 P:z            -4.702  0.67     7 C
                                    1.24%     2 S             -16.292  2.00     1 C
                                    1.13%     1 S              -6.444  1.00    28 H
                                    1.04%     2 S             -16.292  2.00    16 C
                                    1.01%     1 S              -6.444  1.00    42 H
     -13.031  2.00    58 A          5.33%     1 P:z            -4.702  0.67    11 C
                                    3.41%     1 P:y            -4.702  0.67    24 C
                                    3.31%     1 P:y            -4.702  0.67    15 C
                                    3.10%     1 P:y            -4.702  0.67     2 C
                                    2.85%     1 S              -6.444  1.00    39 H
                                    2.62%     1 P:y            -4.702  0.67     9 C
                                    2.57%     1 P:y            -4.702  0.67     1 C
                                    2.50%     1 P:y            -4.702  0.67     7 C
                                    2.48%     1 S              -6.444  1.00    31 H
                                    2.45%     1 P:y            -4.702  0.67     6 C
                                    2.43%     1 P:z            -4.702  0.67     8 C
                                    2.35%     1 S              -6.444  1.00    36 H
                                    2.28%     1 S              -6.444  1.00    27 H
                                    2.22%     1 P:z            -4.702  0.67     7 C
                                    2.16%     1 S              -6.444  1.00    41 H
                                    1.90%     1 S              -6.444  1.00    30 H
                                    1.71%     1 P:y            -4.702  0.67     5 C
                                    1.65%     1 P:z            -4.702  0.67    10 C
                                    1.63%     1 P:x            -4.702  0.67     2 C
                                    1.48%     1 P:z            -4.702  0.67    14 C
                                    1.47%     1 P:y            -4.702  0.67     4 C
                                    1.46%     1 S              -6.444  1.00    38 H
                                    1.46%     1 S              -6.444  1.00    29 H
                                    1.37%     1 P:z            -4.702  0.67    19 C
                                    1.32%     1 P:x            -4.702  0.67    22 C
                                    1.30%     1 P:z            -4.702  0.67     4 C
                                    1.29%     1 P:y            -4.702  0.67    16 C
                                    1.24%     1 P:x            -4.702  0.67    13 C
                                    1.17%     1 P:y            -7.219  1.00    25 N
                                    1.10%     1 P:z            -4.702  0.67    21 C
                                    1.09%     1 P:z            -4.702  0.67    12 C
                                    1.07%     1 P:y            -4.702  0.67    12 C
                                    1.04%     1 P:x            -4.702  0.67    20 C
                                    1.00%     1 S              -6.444  1.00    37 H
     -12.943  2.00    59 A          4.54%     1 P:x            -4.702  0.67     8 C
                                    4.43%     1 P:x            -4.702  0.67     4 C
                                    4.43%     1 P:y            -4.702  0.67     3 C
                                    4.36%     1 P:x            -4.702  0.67     7 C
                                    3.29%     1 P:x            -4.702  0.67     2 C
                                    2.50%     1 P:y            -4.702  0.67     6 C
                                    2.34%     1 P:z            -4.702  0.67    10 C
                                    2.33%     1 P:y            -4.702  0.67    16 C
                                    2.22%     1 P:y            -4.702  0.67     9 C
                                    2.14%     1 P:x            -4.702  0.67    13 C
                                    2.09%     1 P:y            -4.702  0.67    13 C
                                    2.09%     1 P:z            -4.702  0.67    12 C
                                    2.01%     1 P:z            -4.702  0.67     1 C
                                    1.97%     1 P:z            -4.702  0.67     9 C
                                    1.88%     1 P:x            -4.702  0.67     1 C
                                    1.87%     1 P:x            -4.702  0.67     3 C
                                    1.82%     1 P:y            -4.702  0.67    18 C
                                    1.60%     1 P:x            -4.702  0.67    14 C
                                    1.60%     1 P:z            -4.702  0.67     3 C
                                    1.57%     1 P:y            -4.702  0.67     8 C
                                    1.54%     1 S              -6.444  1.00    27 H
                                    1.51%     1 S              -6.444  1.00    40 H
                                    1.44%     1 P:z            -4.702  0.67     4 C
                                    1.39%     1 P:x            -4.702  0.67    15 C
                                    1.38%     1 P:x            -4.702  0.67    19 C
                                    1.36%     1 P:z            -4.702  0.67    20 C
                                    1.36%     1 P:y            -4.702  0.67    22 C
                                    1.35%     1 P:y            -4.702  0.67    14 C
                                    1.27%     1 P:z            -4.702  0.67     7 C
                                    1.24%     1 P:x            -4.702  0.67    22 C
                                    1.12%     1 P:y            -4.702  0.67    11 C
                                    1.05%     1 P:x            -4.702  0.67     5 C
                                    1.00%     1 P:z            -4.702  0.67    13 C
     -12.895  2.00    60 A         10.37%     1 P:x            -4.702  0.67     3 C
                                    8.42%     1 P:x            -4.702  0.67     7 C
                                    4.28%     1 P:x            -4.702  0.67     4 C
                                    3.96%     1 P:x            -4.702  0.67    13 C
                                    3.60%     1 P:x            -4.702  0.67    11 C
                                    3.54%     1 P:x            -4.702  0.67     2 C
                                    3.23%     1 P:y            -4.702  0.67     2 C
                                    3.22%     1 P:z            -4.702  0.67     8 C
                                    3.09%     1 P:x            -4.702  0.67     9 C
                                    2.74%     1 P:x            -4.702  0.67    12 C
                                    2.69%     1 P:z            -4.702  0.67     4 C
                                    2.33%     1 P:x            -4.702  0.67    10 C
                                    2.23%     1 P:x            -4.702  0.67     8 C
                                    2.00%     1 P:x            -4.702  0.67    22 C
                                    1.91%     1 S              -6.444  1.00    27 H
                                    1.89%     1 P:y            -4.702  0.67    19 C
                                    1.80%     1 P:z            -4.702  0.67     1 C
                                    1.64%     1 S              -6.444  1.00    39 H
                                    1.55%     1 P:z            -4.702  0.67    24 C
                                    1.55%     1 P:x            -4.702  0.67    18 C
                                    1.49%     1 P:x            -4.702  0.67     1 C
                                    1.47%     1 P:x            -4.702  0.67     6 C
                                    1.35%     1 P:z            -4.702  0.67     7 C
                                    1.31%     1 P:z            -4.702  0.67    11 C
                                    1.24%     1 P:y            -4.702  0.67     7 C
                                    1.23%     1 P:z            -7.219  1.00    25 N
                                    1.20%     1 P:x            -4.702  0.67     5 C
                                    1.18%     1 P:y            -4.702  0.67     8 C
                                    1.15%     1 S              -6.444  1.00    33 H
                                    1.14%     1 S              -6.444  1.00    29 H
                                    1.13%     1 S              -6.444  1.00    30 H
                                    1.04%     1 P:y            -4.702  0.67     5 C
     -12.628  2.00    61 A          5.35%     1 P:y            -4.702  0.67     3 C
                                    4.83%     1 P:y            -4.702  0.67     7 C
                                    3.13%     1 P:y            -4.702  0.67     6 C
                                    2.92%     1 P:y            -4.702  0.67    15 C
                                    2.41%     1 P:y            -4.702  0.67    12 C
                                    2.15%     1 P:y            -4.702  0.67    11 C
                                    2.09%     1 P:z            -4.702  0.67    17 C
                                    2.04%     1 P:x            -4.702  0.67    20 C
                                    2.03%     1 S              -6.444  1.00    37 H
                                    1.99%     1 P:x            -4.702  0.67    19 C
                                    1.88%     1 P:x            -4.702  0.67    22 C
                                    1.86%     1 P:y            -4.702  0.67     9 C
                                    1.83%     1 P:y            -4.702  0.67    10 C
                                    1.77%     1 P:z            -4.702  0.67    16 C
                                    1.76%     1 S              -6.444  1.00    42 H
                                    1.76%     1 S              -6.444  1.00    41 H
                                    1.73%     1 P:y            -4.702  0.67    18 C
                                    1.72%     1 S              -6.444  1.00    40 H
                                    1.66%     1 P:y            -4.702  0.67    22 C
                                    1.65%     1 P:x            -4.702  0.67    23 C
                                    1.63%     1 P:x            -4.702  0.67    21 C
                                    1.58%     1 P:z            -4.702  0.67     1 C
                                    1.57%     1 S              -6.444  1.00    27 H
                                    1.52%     1 S              -6.444  1.00    36 H
                                    1.49%     1 P:x            -4.702  0.67    18 C
                                    1.45%     1 S              -6.444  1.00    32 H
                                    1.32%     1 P:y            -4.702  0.67    14 C
                                    1.27%     1 P:z            -4.702  0.67     2 C
                                    1.17%     1 P:y            -4.702  0.67     5 C
                                    1.16%     1 P:y            -7.219  1.00    25 N
                                    1.14%     1 P:y            -4.702  0.67    24 C
                                    1.14%     1 P:x            -7.219  1.00    25 N
                                    1.09%     1 P:z            -4.702  0.67     3 C
                                    1.06%     2 P:y             6.479  0.00     7 C
                                    1.01%     1 P:z            -4.702  0.67    13 C
     -12.526  2.00    62 A          9.18%     1 S              -6.444  1.00    29 H
                                    7.79%     1 P:x            -4.702  0.67    18 C
                                    6.47%     1 S              -6.444  1.00    28 H
                                    6.02%     1 P:z            -4.702  0.67    23 C
                                    5.61%     1 P:z            -4.702  0.67    18 C
                                    5.58%     1 P:z            -4.702  0.67    22 C
                                    5.05%     1 S              -6.444  1.00    27 H
                                    4.85%     1 P:x            -4.702  0.67    22 C
                                    4.79%     1 P:z            -4.702  0.67    20 C
                                    4.41%     1 P:y            -4.702  0.67    23 C
                                    4.27%     1 P:x            -7.219  1.00    25 N
                                    4.07%     1 P:x            -4.702  0.67    24 C
                                    3.80%     1 P:x            -4.702  0.67    17 C
                                    3.13%     1 S              -6.444  1.00    34 H
                                    2.88%     1 P:y            -4.702  0.67    20 C
                                    2.63%     1 S              -6.444  1.00    30 H
                                    2.60%     1 S              -6.444  1.00    33 H
                                    1.51%     1 P:y            -7.219  1.00    25 N
                                    1.19%     2 P:z             6.479  0.00    22 C
                                    1.13%     2 P:z             6.479  0.00    20 C
                                    1.00%     1 P:x            -4.702  0.67    21 C
     -12.404  2.00    63 A          6.49%     1 S              -6.444  1.00    30 H
                                    5.16%     1 P:x            -4.702  0.67    20 C
                                    4.66%     1 P:x            -4.702  0.67    23 C
                                    4.60%     1 P:x            -7.219  1.00    25 N
                                    3.69%     1 P:y            -4.702  0.67    20 C
                                    3.46%     1 S              -6.444  1.00    32 H
                                    3.31%     1 S              -6.444  1.00    28 H
                                    3.12%     1 P:x            -4.702  0.67    24 C
                                    3.11%     1 P:y            -4.702  0.67    23 C
                                    2.93%     1 P:x            -4.702  0.67    19 C
                                    2.79%     1 P:x            -4.702  0.67    21 C
                                    1.95%     1 S              -6.444  1.00    37 H
                                    1.85%     1 P:z            -4.702  0.67    15 C
                                    1.80%     1 P:y            -4.702  0.67    11 C
                                    1.73%     1 S              -6.444  1.00    42 H
                                    1.73%     1 P:z            -4.702  0.67    14 C
                                    1.47%     1 S              -6.444  1.00    44 H
                                    1.44%     1 P:y            -4.702  0.67     7 C
                                    1.43%     1 P:x            -4.702  0.67     2 C
                                    1.43%     1 P:x            -4.702  0.67    17 C
                                    1.43%     1 P:z            -4.702  0.67     9 C
                                    1.37%     1 P:z            -4.702  0.67    24 C
                                    1.22%     1 P:z            -4.702  0.67     2 C
                                    1.17%     1 S              -6.444  1.00    38 H
                                    1.13%     1 P:z            -4.702  0.67     3 C
                                    1.11%     1 S              -6.444  1.00    36 H
                                    1.10%     1 P:y            -4.702  0.67    22 C
                                    1.07%     1 S              -6.444  1.00    39 H
                                    1.04%     1 P:y            -4.702  0.67    12 C
                                    1.00%     1 P:y            -4.702  0.67    10 C
     -12.076  2.00    64 A         11.15%     1 S              -6.444  1.00    43 H
                                    6.41%     1 S              -6.444  1.00    44 H
                                    6.19%     1 S              -6.444  1.00    38 H
                                    4.31%     1 S              -6.444  1.00    39 H
                                    4.00%     1 P:z            -4.702  0.67    10 C
                                    3.48%     1 S              -6.444  1.00    37 H
                                    3.41%     1 P:z            -4.702  0.67    12 C
                                    3.25%     1 P:y            -4.702  0.67    10 C
                                    3.22%     1 P:z            -4.702  0.67     9 C
                                    2.71%     1 P:z            -4.702  0.67    11 C
                                    2.32%     1 P:y            -4.702  0.67    24 C
                                    2.27%     1 P:z            -4.702  0.67     4 C
                                    1.87%     1 S              -6.444  1.00    40 H
                                    1.79%     1 S              -6.444  1.00    31 H
                                    1.68%     1 P:y            -4.702  0.67    14 C
                                    1.67%     2 S             -16.292  2.00     7 C
                                    1.65%     2 S             -16.292  2.00     3 C
                                    1.57%     1 P:z            -4.702  0.67    13 C
                                    1.43%     1 P:y            -4.702  0.67    12 C
                                    1.31%     1 P:z            -4.702  0.67     8 C
                                    1.25%     1 S              -6.444  1.00    33 H
                                    1.24%     2 S             -16.292  2.00     8 C
                                    1.12%     1 P:z            -4.702  0.67     1 C
                                    1.08%     2 P:z             6.479  0.00    10 C
                                    1.07%     2 S             -16.292  2.00     4 C
                                    1.06%     2 S             -16.292  2.00     2 C
     -11.976  2.00    65 A         12.38%     1 P:y            -4.702  0.67    17 C
                                   11.54%     1 S              -6.444  1.00    35 H
                                    4.91%     1 S              -6.444  1.00    31 H
                                    4.30%     1 S              -6.444  1.00    33 H
                                    4.00%     1 P:y            -4.702  0.67    24 C
                                    3.85%     1 P:z            -4.702  0.67     9 C
                                    3.69%     1 S              -6.444  1.00    44 H
                                    3.12%     1 P:z            -4.702  0.67    24 C
                                    2.26%     1 S              -6.444  1.00    37 H
                                    2.16%     1 P:y            -4.702  0.67     1 C
                                    1.92%     1 S              -6.444  1.00    34 H
                                    1.71%     1 P:x            -4.702  0.67    17 C
                                    1.52%     2 P:y             6.479  0.00    17 C
                                    1.50%     1 P:z            -4.702  0.67     4 C
                                    1.36%     1 P:z            -4.702  0.67    10 C
                                    1.34%     1 P:x            -4.702  0.67     2 C
                                    1.30%     1 S              -6.444  1.00    36 H
                                    1.23%     1 P:x            -4.702  0.67    16 C
                                    1.19%     1 P:z            -4.702  0.67    17 C
                                    1.12%     1 P:z            -4.702  0.67    16 C
                                    1.06%     1 P:y            -4.702  0.67     4 C
                                    1.02%     1 P:y            -4.702  0.67    15 C
     -11.783  2.00    66 A          7.73%     1 S              -6.444  1.00    38 H
                                    6.08%     1 S              -6.444  1.00    42 H
                                    5.61%     1 P:y            -4.702  0.67     5 C
                                    5.15%     1 P:z            -4.702  0.67     1 C
                                    5.04%     1 P:y            -4.702  0.67    12 C
                                    3.37%     1 S              -6.444  1.00    40 H
                                    3.20%     1 S              -6.444  1.00    44 H
                                    2.64%     1 P:y            -4.702  0.67     2 C
                                    2.59%     1 P:y            -4.702  0.67    24 C
                                    2.52%     1 S              -6.444  1.00    31 H
                                    2.50%     1 P:z            -4.702  0.67     9 C
                                    2.41%     1 P:y            -4.702  0.67    23 C
                                    2.27%     1 P:y            -4.702  0.67    19 C
                                    1.91%     1 P:z            -4.702  0.67    14 C
                                    1.68%     1 P:z            -4.702  0.67     7 C
                                    1.50%     1 P:z            -4.702  0.67     5 C
                                    1.38%     1 P:y            -4.702  0.67    20 C
                                    1.26%     1 P:z            -4.702  0.67    15 C
                                    1.20%     1 P:z            -4.702  0.67     3 C
                                    1.19%     1 P:y            -4.702  0.67    16 C
                                    1.18%     1 P:y            -4.702  0.67    10 C
                                    1.14%     1 P:y            -4.702  0.67    11 C
                                    1.12%     1 P:z            -4.702  0.67     4 C
                                    1.08%     1 P:y            -4.702  0.67    21 C
                                    1.05%     1 P:z            -4.702  0.67    22 C
                                    1.04%     1 P:y            -4.702  0.67     4 C
                                    1.01%     1 S              -6.444  1.00    34 H
     -11.685  2.00    67 A          6.90%     1 S              -6.444  1.00    39 H
                                    6.30%     1 P:z            -4.702  0.67    16 C
                                    5.50%     1 P:z            -4.702  0.67    11 C
                                    4.88%     1 S              -6.444  1.00    43 H
                                    4.37%     1 P:y            -4.702  0.67    10 C
                                    4.27%     1 P:y            -4.702  0.67    14 C
                                    4.03%     1 P:z            -4.702  0.67    17 C
                                    2.87%     1 P:y            -4.702  0.67     8 C
                                    2.79%     1 P:y            -4.702  0.67    24 C
                                    2.55%     1 P:z            -4.702  0.67    13 C
                                    2.48%     1 P:z            -4.702  0.67     5 C
                                    2.35%     1 S              -6.444  1.00    37 H
                                    2.03%     1 P:y            -4.702  0.67     1 C
                                    2.01%     1 P:y            -4.702  0.67    12 C
                                    1.89%     1 S              -6.444  1.00    32 H
                                    1.81%     1 S              -6.444  1.00    31 H
                                    1.75%     1 P:y            -4.702  0.67     9 C
                                    1.50%     1 P:y            -4.702  0.67    11 C
                                    1.40%     1 P:z            -4.702  0.67     7 C
                                    1.40%     1 P:x            -4.702  0.67     6 C
                                    1.34%     1 P:z            -4.702  0.67     6 C
                                    1.30%     1 P:x            -4.702  0.67    15 C
                                    1.17%     1 P:x            -4.702  0.67    10 C
                                    1.14%     1 S              -6.444  1.00    42 H
                                    1.03%     1 P:z            -4.702  0.67    19 C
                                    1.00%     1 P:z            -4.702  0.67    12 C
     -11.533  2.00    68 A          9.16%     1 S              -6.444  1.00    32 H
                                    7.94%     1 P:y            -4.702  0.67    24 C
                                    5.18%     1 P:y            -4.702  0.67    20 C
                                    4.96%     1 P:z            -4.702  0.67    19 C
                                    4.96%     1 P:y            -4.702  0.67    22 C
                                    4.07%     1 P:y            -4.702  0.67    18 C
                                    3.64%     1 S              -6.444  1.00    31 H
                                    3.47%     1 P:z            -4.702  0.67    24 C
                                    3.35%     1 P:z            -4.702  0.67    21 C
                                    3.17%     1 P:z            -4.702  0.67    18 C
                                    2.96%     1 P:z            -4.702  0.67    22 C
                                    2.83%     1 P:y            -4.702  0.67    23 C
                                    2.38%     1 P:y            -4.702  0.67    19 C
                                    2.28%     1 S              -6.444  1.00    33 H
                                    2.16%     1 P:x            -4.702  0.67    21 C
                                    2.16%     1 P:y            -4.702  0.67    17 C
                                    2.14%     1 P:x            -4.702  0.67    23 C
                                    1.42%     1 S              -6.444  1.00    35 H
                                    1.42%     1 S              -6.444  1.00    27 H
                                    1.38%     1 P:z            -4.702  0.67    23 C
                                    1.20%     1 P:z            -4.702  0.67     9 C
                                    1.15%     1 P:y            -4.702  0.67    21 C
                                    1.07%     1 P:z            -4.702  0.67    20 C
                                    1.02%     1 S              -6.444  1.00    44 H
     -11.486  2.00    69 A          9.00%     1 P:x            -4.702  0.67    13 C
                                    7.93%     1 P:x            -4.702  0.67     5 C
                                    6.79%     1 P:x            -4.702  0.67     1 C
                                    6.22%     1 P:x            -4.702  0.67    14 C
                                    5.65%     1 P:x            -4.702  0.67    15 C
                                    5.32%     1 P:x            -4.702  0.67     4 C
                                    3.89%     1 P:x            -4.702  0.67     6 C
                                    3.78%     1 P:x            -4.702  0.67     8 C
                                    3.13%     1 P:x            -4.702  0.67     2 C
                                    2.98%     1 P:z            -4.702  0.67     6 C
                                    2.36%     1 P:x            -4.702  0.67    16 C
                                    2.34%     1 S              -6.444  1.00    42 H
                                    2.21%     1 P:x            -4.702  0.67     7 C
                                    2.18%     1 S              -6.444  1.00    40 H
                                    1.98%     1 P:y            -4.702  0.67     6 C
                                    1.87%     1 S              -6.444  1.00    34 H
                                    1.65%     1 P:x            -4.702  0.67     3 C
                                    1.57%     1 P:x            -4.702  0.67    17 C
                                    1.57%     1 P:z            -4.702  0.67    12 C
                                    1.47%     1 P:x            -4.702  0.67    12 C
                                    1.45%     1 P:z            -4.702  0.67     5 C
                                    1.16%     1 P:z            -4.702  0.67     1 C
     -11.426  2.00    70 A         13.09%     1 P:z            -4.702  0.67    24 C
                                   10.96%     1 S              -6.444  1.00    32 H
                                    9.39%     1 S              -6.444  1.00    33 H
                                    4.97%     1 P:x            -4.702  0.67    22 C
                                    4.08%     1 P:y            -4.702  0.67    21 C
                                    3.60%     1 P:x            -4.702  0.67    18 C
                                    3.09%     1 P:x            -4.702  0.67    19 C
                                    3.03%     1 P:z            -4.702  0.67    20 C
                                    2.84%     1 P:y            -4.702  0.67    19 C
                                    2.82%     1 P:z            -4.702  0.67    23 C
                                    2.35%     1 P:y            -4.702  0.67    24 C
                                    2.20%     1 P:y            -4.702  0.67    23 C
                                    1.68%     1 P:y            -4.702  0.67    18 C
                                    1.68%     1 P:x            -4.702  0.67    17 C
                                    1.64%     1 P:x            -4.702  0.67     6 C
                                    1.62%     1 P:x            -4.702  0.67    20 C
                                    1.60%     1 P:y            -4.702  0.67    22 C
                                    1.41%     1 S              -6.444  1.00    27 H
                                    1.26%     2 P:z             6.479  0.00    24 C
                                    1.21%     1 S              -6.444  1.00    34 H
                                    1.20%     1 P:x            -4.702  0.67    14 C
                                    1.16%     1 P:x            -4.702  0.67    13 C
                                    1.10%     1 P:x            -4.702  0.67     4 C
     -11.228  2.00    71 A          8.06%     1 S              -6.444  1.00    41 H
                                    7.94%     1 S              -6.444  1.00    36 H
                                    4.84%     1 P:z            -4.702  0.67    15 C
                                    4.05%     1 P:z            -4.702  0.67     5 C
                                    3.85%     1 S              -6.444  1.00    40 H
                                    3.66%     1 P:z            -4.702  0.67     6 C
                                    3.34%     1 P:y            -4.702  0.67     6 C
                                    3.29%     1 P:z            -4.702  0.67    14 C
                                    3.02%     1 P:z            -4.702  0.67    17 C
                                    2.90%     1 P:z            -4.702  0.67    13 C
                                    2.65%     1 P:y            -4.702  0.67     2 C
                                    2.32%     1 P:y            -4.702  0.67     8 C
                                    2.23%     1 P:y            -4.702  0.67    15 C
                                    2.07%     1 P:z            -4.702  0.67     1 C
                                    2.04%     1 P:y            -4.702  0.67     4 C
                                    1.90%     1 P:z            -4.702  0.67    10 C
                                    1.89%     1 P:z            -4.702  0.67     4 C
                                    1.85%     1 P:z            -4.702  0.67    16 C
                                    1.48%     1 P:z            -4.702  0.67    12 C
                                    1.46%     1 P:y            -4.702  0.67    14 C
                                    1.31%     1 P:x            -4.702  0.67    13 C
                                    1.19%     1 S              -6.444  1.00    34 H
                                    1.19%     1 P:y            -4.702  0.67    13 C
                                    1.12%     2 P:z             6.479  0.00    14 C
                                    1.05%     1 P:y            -4.702  0.67    16 C
     -11.112  2.00    72 A          7.01%     1 P:x            -4.702  0.67    11 C
                                    5.75%     1 P:x            -4.702  0.67    10 C
                                    5.02%     1 P:x            -4.702  0.67     4 C
                                    4.47%     1 P:x            -4.702  0.67    12 C
                                    4.04%     1 P:x            -4.702  0.67     8 C
                                    3.91%     1 P:y            -4.702  0.67    16 C
                                    3.50%     1 P:x            -4.702  0.67    13 C
                                    3.30%     1 P:x            -4.702  0.67     9 C
                                    2.98%     1 S              -6.444  1.00    37 H
                                    2.97%     1 P:y            -4.702  0.67     2 C
                                    2.75%     1 P:y            -4.702  0.67    15 C
                                    2.64%     1 P:y            -4.702  0.67    12 C
                                    2.61%     1 S              -6.444  1.00    42 H
                                    2.50%     1 P:y            -4.702  0.67     9 C
                                    2.21%     1 P:y            -4.702  0.67     6 C
                                    2.19%     1 P:x            -4.702  0.67    14 C
                                    2.10%     1 S              -6.444  1.00    41 H
                                    1.96%     1 P:y            -4.702  0.67    13 C
                                    1.93%     1 P:y            -4.702  0.67     5 C
                                    1.68%     1 S              -6.444  1.00    36 H
                                    1.51%     1 P:z            -4.702  0.67    16 C
                                    1.43%     1 P:x            -4.702  0.67     1 C
                                    1.42%     1 P:y            -4.702  0.67     1 C
                                    1.35%     1 P:x            -4.702  0.67     2 C
                                    1.13%     1 S              -6.444  1.00    34 H
                                    1.12%     1 P:x            -4.702  0.67    17 C
                                    1.12%     1 P:z            -4.702  0.67    21 C
                                    1.05%     1 S              -6.444  1.00    35 H
     -10.985  2.00    73 A          9.03%     1 P:x            -4.702  0.67     9 C
                                    8.33%     1 P:x            -4.702  0.67     2 C
                                    6.68%     1 P:x            -4.702  0.67    10 C
                                    5.62%     1 P:x            -4.702  0.67    12 C
                                    5.24%     1 P:x            -4.702  0.67    11 C
                                    4.89%     1 P:x            -4.702  0.67     8 C
                                    4.49%     1 S              -6.444  1.00    34 H
                                    3.04%     1 P:x            -4.702  0.67    17 C
                                    2.90%     1 P:y            -4.702  0.67    11 C
                                    2.34%     1 P:y            -4.702  0.67     8 C
                                    2.18%     1 P:x            -4.702  0.67     4 C
                                    1.93%     1 P:y            -4.702  0.67     1 C
                                    1.77%     1 P:x            -4.702  0.67     1 C
                                    1.74%     1 P:x            -4.702  0.67    16 C
                                    1.64%     1 P:y            -4.702  0.67     4 C
                                    1.60%     1 S              -6.444  1.00    37 H
                                    1.49%     1 P:z            -4.702  0.67    14 C
                                    1.47%     1 P:x            -4.702  0.67    13 C
                                    1.46%     1 S              -6.444  1.00    42 H
                                    1.38%     1 P:x            -4.702  0.67     6 C
                                    1.35%     1 P:z            -4.702  0.67    16 C
                                    1.34%     1 P:z            -4.702  0.67    15 C
                                    1.29%     1 P:y            -4.702  0.67    10 C
                                    1.26%     1 P:y            -4.702  0.67    15 C
                                    1.20%     1 P:y            -4.702  0.67    17 C
                                    1.18%     1 P:z            -4.702  0.67     1 C
                                    1.17%     1 P:z            -4.702  0.67    17 C
     -10.791  2.00    74 A         17.75%     1 S              -6.444  1.00    26 H
                                    8.76%     1 P:z            -4.702  0.67    21 C
                                    6.40%     1 P:z            -4.702  0.67    18 C
                                    6.18%     1 P:z            -4.702  0.67    23 C
                                    5.88%     1 P:z            -4.702  0.67    20 C
                                    5.88%     1 P:z            -4.702  0.67    22 C
                                    2.92%     1 S              -6.444  1.00    27 H
                                    2.79%     1 S              -6.444  1.00    30 H
                                    2.71%     1 P:y            -4.702  0.67    21 C
                                    2.55%     1 P:z            -7.219  1.00    25 N
                                    2.48%     1 S              -6.444  1.00    29 H
                                    2.30%     1 S              -6.444  1.00    28 H
                                    2.26%     1 P:y            -4.702  0.67    23 C
                                    2.09%     2 P:z             6.479  0.00    20 C
                                    2.05%     2 P:z             6.479  0.00    22 C
                                    1.74%     1 P:y            -4.702  0.67    22 C
                                    1.47%     1 P:y            -4.702  0.67    18 C
                                    1.28%     1 P:x            -4.702  0.67    21 C
                                    1.26%     1 P:x            -4.702  0.67    18 C
                                    1.10%     1 P:y            -4.702  0.67    20 C
                                    1.04%     2 P:z             6.479  0.00    21 C
                                    1.02%     2 P:z             6.479  0.00    18 C
                                    1.01%     1 P:x            -4.702  0.67    20 C
     -10.214  2.00    75 A          7.91%     1 S              -6.444  1.00    29 H
                                    7.66%     1 S              -6.444  1.00    27 H
                                    7.43%     1 S              -6.444  1.00    30 H
                                    7.10%     1 S              -6.444  1.00    28 H
                                    5.42%     1 P:x            -4.702  0.67    21 C
                                    5.41%     1 P:x            -4.702  0.67    20 C
                                    5.03%     1 P:x            -4.702  0.67    19 C
                                    4.80%     1 P:x            -4.702  0.67    22 C
                                    4.38%     1 P:x            -4.702  0.67    18 C
                                    4.20%     1 P:x            -4.702  0.67    23 C
                                    3.11%     1 P:y            -4.702  0.67    19 C
                                    2.95%     1 P:y            -4.702  0.67    21 C
                                    2.17%     1 P:y            -4.702  0.67    18 C
                                    1.91%     1 P:y            -4.702  0.67    23 C
                                    1.90%     1 P:y            -4.702  0.67    22 C
                                    1.53%     1 P:y            -4.702  0.67    20 C
                                    1.50%     2 P:x             6.479  0.00    21 C
                                    1.48%     1 P:x            -4.702  0.67    24 C
                                    1.48%     1 P:x            -4.702  0.67    17 C
                                    1.25%     2 P:x             6.479  0.00    20 C
                                    1.24%     2 P:x             6.479  0.00    23 C
                                    1.14%     1 S              -6.444  1.00    33 H
                                    1.06%     2 P:x             6.479  0.00    19 C
                                    1.05%     1 P:x            -4.702  0.67     6 C
                                    1.00%     2 P:x             6.479  0.00    18 C
                                    1.00%     1 P:x            -7.219  1.00    25 N
     -10.107  2.00    76 A          6.49%     1 P:z            -4.702  0.67     2 C
                                    5.78%     1 P:z            -4.702  0.67     8 C
                                    5.72%     1 P:z            -4.702  0.67     3 C
                                    4.97%     1 P:z            -4.702  0.67     7 C
                                    4.72%     1 S              -6.444  1.00    39 H
                                    4.67%     1 S              -6.444  1.00    44 H
                                    3.79%     1 P:z            -4.702  0.67     4 C
                                    3.70%     1 P:z            -4.702  0.67    13 C
                                    3.69%     1 P:z            -4.702  0.67    10 C
                                    3.36%     1 S              -6.444  1.00    40 H
                                    3.20%     1 P:z            -4.702  0.67    12 C
                                    2.98%     1 P:z            -4.702  0.67    11 C
                                    2.63%     1 P:z            -4.702  0.67     9 C
                                    2.07%     1 P:z            -4.702  0.67    17 C
                                    1.97%     1 P:z            -4.702  0.67     1 C
                                    1.89%     1 P:z            -4.702  0.67     6 C
                                    1.80%     1 P:z            -4.702  0.67     5 C
                                    1.70%     1 P:z            -4.702  0.67    15 C
                                    1.61%     1 P:z            -4.702  0.67    14 C
                                    1.60%     1 S              -6.444  1.00    43 H
                                    1.59%     1 P:z            -4.702  0.67    16 C
                                    1.47%     2 P:z             6.479  0.00     2 C
                                    1.46%     2 P:z             6.479  0.00     3 C
                                    1.41%     1 S              -6.444  1.00    38 H
                                    1.31%     2 P:z             6.479  0.00     7 C
                                    1.25%     2 P:z             6.479  0.00     8 C
                                    1.19%     2 P:z             6.479  0.00    10 C
                                    1.15%     1 S              -6.444  1.00    41 H
                                    1.10%     2 P:z             6.479  0.00    12 C
                                    1.08%     1 P:y            -7.219  1.00    25 N
     -10.027  2.00    77 A          5.64%     1 P:y            -4.702  0.67     3 C
                                    5.63%     1 P:y            -4.702  0.67    13 C
                                    5.41%     1 P:y            -4.702  0.67     7 C
                                    4.87%     1 P:y            -4.702  0.67     4 C
                                    3.96%     1 P:y            -4.702  0.67    16 C
                                    3.87%     1 P:y            -4.702  0.67    14 C
                                    3.39%     1 P:y            -4.702  0.67     5 C
                                    3.38%     1 S              -6.444  1.00    36 H
                                    3.25%     1 S              -6.444  1.00    37 H
                                    3.24%     1 S              -6.444  1.00    43 H
                                    3.20%     1 S              -6.444  1.00    41 H
                                    3.11%     1 S              -6.444  1.00    38 H
                                    2.91%     1 S              -6.444  1.00    42 H
                                    2.90%     1 P:y            -4.702  0.67     1 C
                                    2.82%     1 P:y            -4.702  0.67    11 C
                                    2.70%     1 P:y            -4.702  0.67     8 C
                                    2.67%     1 P:y            -4.702  0.67     9 C
                                    2.64%     1 P:y            -4.702  0.67     2 C
                                    2.40%     1 P:y            -4.702  0.67    12 C
                                    2.38%     1 P:y            -4.702  0.67    10 C
                                    2.26%     1 P:y            -4.702  0.67     6 C
                                    2.08%     1 P:y            -4.702  0.67    15 C
                                    1.39%     2 P:y             6.479  0.00     7 C
                                    1.35%     2 P:y             6.479  0.00     3 C
                                    1.21%     2 P:y             6.479  0.00     4 C
      -9.848  2.00    78 A         16.48%     1 P:x            -4.702  0.67    15 C
                                   15.56%     1 P:x            -4.702  0.67     6 C
                                   10.87%     1 P:x            -4.702  0.67    14 C
                                    8.76%     1 P:x            -4.702  0.67     5 C
                                    6.25%     1 P:x            -4.702  0.67    16 C
                                    5.49%     1 P:x            -4.702  0.67     1 C
                                    3.63%     1 P:x            -4.702  0.67    11 C
                                    3.37%     1 P:x            -4.702  0.67     3 C
                                    2.26%     1 P:x            -4.702  0.67     7 C
                                    2.04%     1 P:x            -4.702  0.67    12 C
                                    1.98%     1 P:y            -4.702  0.67    15 C
                                    1.76%     1 P:x            -4.702  0.67     9 C
                                    1.66%     1 P:y            -4.702  0.67     6 C
                                    1.42%     1 P:x            -4.702  0.67    10 C
                                    1.04%     1 S              -6.444  1.00    34 H
      -9.262  2.00    79 A         10.62%     1 P:y            -7.219  1.00    25 N
                                    7.91%     1 P:y            -4.702  0.67    21 C
                                    6.15%     1 P:y            -4.702  0.67    19 C
                                    5.34%     1 P:z            -4.702  0.67    19 C
                                    5.26%     1 P:z            -4.702  0.67    21 C
                                    5.02%     1 P:x            -4.702  0.67    19 C
                                    4.69%     1 P:x            -4.702  0.67    21 C
                                    4.68%     1 P:y            -4.702  0.67    20 C
                                    3.54%     1 P:y            -4.702  0.67    22 C
                                    3.52%     1 S              -6.444  1.00    35 H
                                    3.25%     1 S              -6.444  1.00    31 H
                                    3.25%     1 P:z            -7.219  1.00    25 N
                                    2.16%     1 P:z            -4.702  0.67    22 C
                                    1.83%     1 P:z            -4.702  0.67    20 C
                                    1.70%     1 P:y            -4.702  0.67    24 C
                                    1.65%     1 S              -6.444  1.00    33 H
                                    1.51%     1 P:x            -4.702  0.67    20 C
                                    1.49%     1 P:y            -4.702  0.67    17 C
                                    1.41%     1 P:x            -4.702  0.67     2 C
                                    1.38%     1 P:x            -4.702  0.67     4 C
                                    1.32%     1 P:x            -4.702  0.67    13 C
                                    1.30%     1 P:x            -4.702  0.67     8 C
                                    1.21%     1 P:z            -4.702  0.67    24 C
                                    1.08%     1 P:x            -4.702  0.67    22 C
                                    1.02%     1 P:x            -4.702  0.67     1 C
      -9.120  2.00    80 A         10.93%     1 P:x            -4.702  0.67     8 C
                                   10.30%     1 P:x            -4.702  0.67     4 C
                                    9.29%     1 P:x            -4.702  0.67    13 C
                                    8.71%     1 P:x            -4.702  0.67     2 C
                                    7.38%     1 P:x            -4.702  0.67     1 C
                                    6.80%     1 P:x            -4.702  0.67    16 C
                                    5.67%     1 P:x            -4.702  0.67     5 C
                                    4.55%     1 P:x            -4.702  0.67    14 C
                                    3.19%     1 P:x            -4.702  0.67    12 C
                                    2.45%     1 P:x            -4.702  0.67    10 C
                                    1.84%     1 P:y            -4.702  0.67    21 C
                                    1.82%     1 P:x            -4.702  0.67     9 C
                                    1.72%     1 P:y            -4.702  0.67    19 C
                                    1.54%     1 P:y            -4.702  0.67     8 C
                                    1.21%     1 P:y            -4.702  0.67     4 C
                                    1.14%     1 S              -6.444  1.00    34 H
      -8.582  2.00    81 A         16.48%     1 P:x            -4.702  0.67     3 C
                                   15.29%     1 P:x            -4.702  0.67     7 C
                                   13.79%     1 P:x            -4.702  0.67     9 C
                                   12.58%     1 P:x            -4.702  0.67    11 C
                                   12.37%     1 P:x            -4.702  0.67    10 C
                                   12.34%     1 P:x            -4.702  0.67    12 C
                                    1.78%     1 P:y            -4.702  0.67     3 C
                                    1.65%     1 P:y            -4.702  0.67     7 C
                                    1.54%     1 P:y            -4.702  0.67     9 C
                                    1.38%     1 P:y            -4.702  0.67    10 C
                                    1.32%     1 P:y            -4.702  0.67    11 C
                                    1.26%     1 P:y            -4.702  0.67    12 C
      -8.442  2.00    82 A         11.81%     1 P:y            -4.702  0.67    18 C
                                   11.48%     1 P:y            -4.702  0.67    22 C
                                   11.06%     1 P:y            -4.702  0.67    20 C
                                   10.68%     1 P:y            -4.702  0.67    23 C
                                    7.20%     1 P:z            -4.702  0.67    23 C
                                    6.77%     1 P:z            -4.702  0.67    22 C
                                    6.70%     1 P:z            -4.702  0.67    18 C
                                    6.56%     1 P:z            -4.702  0.67    20 C
                                    5.72%     1 P:x            -4.702  0.67    18 C
                                    5.65%     1 P:x            -4.702  0.67    23 C
                                    5.33%     1 P:x            -4.702  0.67    22 C
                                    5.04%     1 P:x            -4.702  0.67    20 C
      -8.166  2.00    83 A         14.34%     1 P:x            -4.702  0.67     6 C
                                   14.25%     1 P:x            -4.702  0.67    15 C
                                    6.79%     1 P:x            -4.702  0.67    13 C
                                    6.67%     1 P:x            -4.702  0.67     2 C
                                    6.38%     1 P:x            -4.702  0.67     7 C
                                    6.15%     1 P:x            -4.702  0.67     8 C
                                    5.95%     1 P:x            -4.702  0.67     4 C
                                    5.90%     1 P:x            -4.702  0.67     3 C
                                    2.96%     1 P:x            -4.702  0.67     5 C
                                    2.92%     1 P:x            -4.702  0.67    16 C
                                    2.49%     1 P:x            -4.702  0.67    14 C
                                    2.41%     1 P:x            -4.702  0.67     1 C
                                    1.83%     1 P:x            -4.702  0.67    11 C
                                    1.83%     1 P:x            -4.702  0.67    10 C
                                    1.60%     1 P:x            -4.702  0.67    12 C
                                    1.55%     1 P:y            -4.702  0.67     6 C
                                    1.43%     1 P:y            -4.702  0.67    15 C
                                    1.26%     1 P:x            -4.702  0.67     9 C
      -6.832  2.00    84 A         10.04%     1 P:x            -4.702  0.67    16 C
                                    9.10%     1 P:x            -4.702  0.67    14 C
                                    9.05%     1 P:x            -4.702  0.67     5 C
                                    9.03%     1 P:x            -4.702  0.67     1 C
                                    7.43%     1 P:y            -7.219  1.00    25 N
                                    5.20%     1 P:x            -4.702  0.67    12 C
                                    5.11%     1 P:x            -4.702  0.67     9 C
                                    4.96%     1 P:x            -4.702  0.67    10 C
                                    4.75%     1 P:x            -4.702  0.67    11 C
                                    2.06%     1 P:x            -4.702  0.67     4 C
                                    2.02%     1 P:x            -4.702  0.67     2 C
                                    2.00%     1 P:y            -4.702  0.67    21 C
                                    1.72%     1 P:x            -4.702  0.67    13 C
                                    1.64%     1 P:x            -4.702  0.67     8 C
                                    1.59%     1 P:z            -7.219  1.00    25 N
                                    1.07%     1 P:y            -4.702  0.67    23 C
                                    1.05%     1 P:z            -4.702  0.67    21 C
                                    1.03%     1 S              -6.444  1.00    31 H
      -6.597  2.00    85 A         18.35%     1 P:y            -7.219  1.00    25 N
                                    9.68%     1 P:z            -7.219  1.00    25 N
                                    6.11%     1 P:y            -4.702  0.67    21 C
                                    4.07%     1 P:y            -4.702  0.67    23 C
                                    3.95%     1 P:y            -4.702  0.67    18 C
                                    3.69%     1 P:z            -4.702  0.67    21 C
                                    3.14%     1 P:x            -7.219  1.00    25 N
                                    2.95%     1 P:x            -4.702  0.67    14 C
                                    2.79%     1 P:z            -4.702  0.67    18 C
                                    2.64%     1 P:x            -4.702  0.67    16 C
                                    2.63%     1 P:x            -4.702  0.67    18 C
                                    2.60%     1 P:x            -4.702  0.67    21 C
                                    2.51%     1 P:x            -4.702  0.67     5 C
                                    2.48%     1 S              -6.444  1.00    35 H
                                    2.47%     1 S              -6.444  1.00    31 H
                                    2.42%     1 P:x            -4.702  0.67     1 C
                                    2.42%     1 P:x            -4.702  0.67    23 C
                                    2.42%     1 P:z            -4.702  0.67    23 C
                                    1.99%     1 P:x            -4.702  0.67    11 C
                                    1.41%     1 P:y            -4.702  0.67    19 C
                                    1.41%     1 P:x            -4.702  0.67    12 C
                                    1.24%     1 P:x            -4.702  0.67    10 C
                                    1.17%     1 S              -6.444  1.00    33 H
                                    1.16%     1 P:x            -4.702  0.67     9 C
                                    1.14%     1 P:x            -4.702  0.67     8 C
                                    1.08%     1 S              -6.444  1.00    34 H
                                    1.05%     1 P:x            -4.702  0.67    13 C
      -1.435  0.00    86 A         12.62%     1 P:x            -4.702  0.67    16 C
                                   12.29%     1 P:x            -4.702  0.67     5 C
                                   12.16%     1 P:x            -4.702  0.67     1 C
                                   12.15%     1 P:x            -4.702  0.67    14 C
                                    7.41%     1 P:x            -4.702  0.67    10 C
                                    6.51%     1 P:x            -4.702  0.67    11 C
                                    6.10%     1 P:x            -4.702  0.67     9 C
                                    5.89%     1 P:x            -4.702  0.67    12 C
                                    3.48%     1 P:x            -4.702  0.67     8 C
                                    3.27%     1 P:x            -4.702  0.67    13 C
                                    2.68%     1 P:x            -4.702  0.67     2 C
                                    2.44%     1 P:x            -4.702  0.67     4 C
                                   -1.38%     2 P:x             6.479  0.00    16 C
                                    1.33%     1 P:y            -4.702  0.67     5 C
                                    1.32%     1 P:y            -4.702  0.67     1 C
                                    1.27%     1 P:y            -4.702  0.67    16 C
                                    1.16%     1 P:y            -4.702  0.67    14 C
                                    1.15%     1 S              -6.444  1.00    34 H
      -0.137  0.00    87 A         16.16%     1 P:x            -4.702  0.67    15 C
                                   15.36%     1 P:x            -4.702  0.67     6 C
                                    7.74%     1 P:x            -4.702  0.67     3 C
                                    7.48%     1 P:x            -4.702  0.67     8 C
                                    7.34%     1 P:x            -4.702  0.67     2 C
                                    7.20%     1 P:x            -4.702  0.67     4 C
                                    7.00%     1 P:x            -4.702  0.67     7 C
                                    6.96%     1 P:x            -4.702  0.67    13 C
                                    3.04%     1 P:x            -4.702  0.67    14 C
                                    2.72%     1 P:x            -4.702  0.67    16 C
                                    2.50%     1 P:x            -4.702  0.67     5 C
                                    2.43%     1 P:x            -4.702  0.67     1 C
                                    2.15%     1 P:x            -4.702  0.67    12 C
                                    2.11%     1 P:x            -4.702  0.67     9 C
                                    1.66%     1 P:y            -4.702  0.67     6 C
                                   -1.59%     2 P:x             6.479  0.00     6 C
                                    1.57%     1 P:x            -4.702  0.67    10 C
                                    1.53%     1 P:x            -4.702  0.67    11 C
                                    1.53%     1 P:y            -4.702  0.67    15 C
                                   -1.50%     2 P:x             6.479  0.00    15 C
                                   -1.37%     2 P:x             6.479  0.00     8 C
                                   -1.21%     2 P:x             6.479  0.00     4 C
                                   -1.19%     2 P:x             6.479  0.00     2 C
                                   -1.13%     2 P:x             6.479  0.00    13 C
                                   -1.08%     2 P:x             6.479  0.00     3 C
       0.200  0.00    88 A         19.42%     1 P:x            -4.702  0.67     7 C
                                   17.71%     1 P:x            -4.702  0.67     3 C
                                   14.17%     1 P:x            -4.702  0.67    12 C
                                   13.72%     1 P:x            -4.702  0.67    11 C
                                   13.62%     1 P:x            -4.702  0.67    10 C
                                   11.74%     1 P:x            -4.702  0.67     9 C
                                   -3.32%     2 P:x             6.479  0.00     7 C
                                   -3.09%     2 P:x             6.479  0.00     3 C
                                    2.04%     1 P:y            -4.702  0.67     7 C
                                    1.96%     1 P:y            -4.702  0.67     3 C
                                   -1.58%     2 P:x             6.479  0.00    12 C
                                   -1.56%     2 P:x             6.479  0.00    11 C
                                    1.51%     1 P:y            -4.702  0.67    10 C
                                   -1.46%     2 P:x             6.479  0.00    10 C
                                    1.45%     1 P:y            -4.702  0.67    12 C
                                    1.44%     1 P:y            -4.702  0.67    11 C
                                    1.34%     1 P:y            -4.702  0.67     9 C
                                   -1.31%     2 P:x             6.479  0.00     9 C
       0.573  0.00    89 A         12.84%     1 P:y            -4.702  0.67    20 C
                                   11.85%     1 P:y            -4.702  0.67    22 C
                                   11.11%     1 P:y            -4.702  0.67    18 C
                                   11.04%     1 P:y            -4.702  0.67    23 C
                                    7.87%     1 P:z            -4.702  0.67    20 C
                                    7.71%     1 P:z            -4.702  0.67    23 C
                                    7.02%     1 P:z            -4.702  0.67    22 C
                                    6.81%     1 P:x            -4.702  0.67    23 C
                                    6.40%     1 P:z            -4.702  0.67    18 C
                                    6.02%     1 P:x            -4.702  0.67    18 C
                                    5.99%     1 P:x            -4.702  0.67    20 C
                                    5.87%     1 P:x            -4.702  0.67    22 C
                                   -1.61%     2 P:y             6.479  0.00    20 C
                                   -1.46%     2 P:y             6.479  0.00    22 C
                                   -1.36%     2 P:y             6.479  0.00    18 C
                                   -1.07%     2 P:y             6.479  0.00    23 C
       0.807  0.00    90 A         13.09%     1 P:x            -4.702  0.67     4 C
                                   12.30%     1 P:x            -4.702  0.67     8 C
                                   11.96%     1 P:x            -4.702  0.67     2 C
                                   11.45%     1 P:x            -4.702  0.67    13 C
                                    8.90%     1 P:x            -4.702  0.67     1 C
                                    7.86%     1 P:x            -4.702  0.67     5 C
                                    6.88%     1 P:x            -4.702  0.67    16 C
                                    6.19%     1 P:x            -4.702  0.67    14 C
                                    3.44%     1 P:x            -4.702  0.67     9 C
                                   -3.24%     2 P:x             6.479  0.00     4 C
                                    3.18%     1 P:x            -4.702  0.67    12 C
                                   -3.04%     2 P:x             6.479  0.00     2 C
                                   -2.98%     2 P:x             6.479  0.00    13 C
                                    2.62%     1 P:x            -4.702  0.67    10 C
                                   -2.54%     2 P:x             6.479  0.00     8 C
                                    2.47%     1 P:x            -4.702  0.67    11 C
                                    1.40%     1 P:y            -4.702  0.67     4 C
                                    1.33%     1 P:y            -4.702  0.67     8 C
                                    1.28%     1 P:y            -4.702  0.67     2 C
                                   -1.22%     2 P:x             6.479  0.00    16 C
                                    1.15%     1 P:y            -4.702  0.67    13 C
       1.027  0.00    91 A         14.75%     1 P:y            -4.702  0.67    21 C
                                   14.52%     1 P:y            -4.702  0.67    19 C
                                    9.83%     1 P:z            -4.702  0.67    19 C
                                    8.85%     1 P:z            -4.702  0.67    21 C
                                    7.34%     1 P:x            -4.702  0.67    19 C
                                    6.60%     1 P:x            -4.702  0.67    21 C
                                    5.31%     1 P:y            -4.702  0.67    22 C
                                    4.37%     1 P:y            -7.219  1.00    25 N
                                    4.07%     1 P:y            -4.702  0.67    20 C
                                    3.03%     1 P:y            -4.702  0.67    18 C
                                    2.76%     1 P:z            -4.702  0.67    22 C
                                    2.46%     1 P:x            -4.702  0.67    22 C
                                   -2.37%     2 P:y             6.479  0.00    19 C
                                    2.33%     1 P:z            -7.219  1.00    25 N
                                    2.32%     1 P:z            -4.702  0.67    20 C
                                   -1.97%     2 P:y             6.479  0.00    21 C
                                    1.95%     1 P:x            -4.702  0.67    20 C
                                   -1.74%     2 P:z             6.479  0.00    19 C
                                    1.68%     1 P:y            -4.702  0.67    23 C
                                   -1.41%     2 P:x             6.479  0.00    19 C
                                    1.41%     1 P:z            -4.702  0.67    18 C
                                    1.31%     1 P:x            -4.702  0.67     2 C
                                    1.29%     1 S              -6.444  1.00    31 H
                                    1.25%     1 S              -6.444  1.00    35 H
                                   -1.22%     2 P:z             6.479  0.00    21 C
                                    1.16%     1 P:z            -4.702  0.67    23 C
                                    1.15%     1 P:x            -4.702  0.67    13 C
       1.421  0.00    92 A          9.95%     2 S               4.071  0.00    43 H
                                    8.99%     2 S               4.071  0.00    31 H
                                    6.95%     2 S               4.071  0.00    33 H
                                    6.53%     2 S               4.071  0.00    35 H
                                    5.94%     2 S               4.071  0.00    29 H
                                    5.90%     2 S               4.071  0.00    28 H
                                    5.34%     2 S               4.071  0.00    30 H
                                    5.25%     2 S               4.071  0.00    44 H
                                    5.18%     1 S              -6.444  1.00    31 H
                                    5.04%     2 S               4.071  0.00    34 H
                                    4.86%     1 S              -6.444  1.00    43 H
                                    4.72%     2 S               4.071  0.00    27 H
                                    4.69%     2 S               4.071  0.00    36 H
                                    3.38%     1 S              -6.444  1.00    33 H
                                    3.03%     2 S               4.071  0.00    26 H
                                    3.00%     1 S              -6.444  1.00    35 H
                                    2.87%     2 S               4.071  0.00    37 H
                                    2.49%     1 S              -6.444  1.00    30 H
                                    2.48%     1 S              -6.444  1.00    28 H
                                    2.37%     1 S              -6.444  1.00    29 H
                                    2.36%     1 S              -6.444  1.00    34 H
                                    2.30%     2 S               4.071  0.00    42 H
                                    2.21%     1 S              -6.444  1.00    27 H
                                   -2.04%     3 S              12.239  0.00    24 C
                                    1.99%     1 S              -6.444  1.00    44 H
                                    1.79%     2 S               4.071  0.00    38 H
                                   -1.66%     3 S              12.239  0.00     9 C
                                    1.59%     1 S              -6.444  1.00    36 H
                                   -1.50%     3 S              12.239  0.00    18 C
                                    1.47%     1 S              -6.444  1.00    26 H
                                   -1.41%     3 S              12.239  0.00    23 C
                                    1.40%     2 S               4.071  0.00    32 H
                                   -1.39%     2 P:z             6.479  0.00    10 C
                                    1.22%     2 S               4.071  0.00    39 H
                                    1.18%     1 S              -6.444  1.00    37 H
                                    1.14%     2 S               4.071  0.00    40 H
                                   -1.05%     3 S              12.239  0.00    20 C
                                    1.04%     2 S               4.071  0.00    41 H
       1.775  0.00    93 A         14.84%     2 S               4.071  0.00    39 H
                                   14.80%     2 S               4.071  0.00    40 H
                                   11.91%     2 S               4.071  0.00    38 H
                                   10.25%     2 S               4.071  0.00    41 H
                                    7.94%     1 S              -6.444  1.00    40 H
                                    7.81%     1 S              -6.444  1.00    39 H
                                    6.57%     2 S               4.071  0.00    27 H
                                    6.51%     1 S              -6.444  1.00    38 H
                                    6.40%     2 S               4.071  0.00    37 H
                                    6.08%     2 S               4.071  0.00    26 H
                                    5.89%     1 S              -6.444  1.00    41 H
                                    5.66%     2 S               4.071  0.00    42 H
                                    5.14%     2 S               4.071  0.00    30 H
                                    3.85%     2 S               4.071  0.00    28 H
                                    3.65%     1 S              -6.444  1.00    27 H
                                    3.46%     1 S              -6.444  1.00    42 H
                                    3.32%     1 S              -6.444  1.00    26 H
                                    3.13%     1 S              -6.444  1.00    37 H
                                    2.88%     1 S              -6.444  1.00    30 H
                                   -2.74%     2 P:z             6.479  0.00     1 C
                                   -2.44%     2 P:z             6.479  0.00    11 C
                                    2.35%     1 S              -6.444  1.00    28 H
                                   -1.98%     2 P:z             6.479  0.00    12 C
                                    1.83%     2 S               4.071  0.00    29 H
                                   -1.75%     2 P:z             6.479  0.00    16 C
                                   -1.71%     2 P:z             6.479  0.00    17 C
                                   -1.47%     2 P:z             6.479  0.00     4 C
                                   -1.34%     2 P:y             6.479  0.00     5 C
                                   -1.27%     2 P:z             6.479  0.00    14 C
                                   -1.26%     2 P:z             6.479  0.00    24 C
                                   -1.26%     3 S              12.239  0.00     6 C
                                   -1.25%     3 S              12.239  0.00    11 C
                                   -1.24%     2 P:z             6.479  0.00    10 C
                                    1.23%     2 S               4.071  0.00    36 H
                                   -1.18%     2 P:z             6.479  0.00    13 C
                                    1.14%     1 S              -6.444  1.00    29 H
                                   -1.09%     3 S              12.239  0.00    12 C
                                    1.07%     2 S               4.071  0.00    33 H
                                   -1.06%     2 P:z             6.479  0.00     6 C
                                   -1.01%     3 S              12.239  0.00     2 C
       1.892  0.00    94 A         12.72%     2 S               4.071  0.00    36 H
                                   11.64%     2 S               4.071  0.00    42 H
                                   11.58%     2 S               4.071  0.00    41 H
                                   10.96%     2 S               4.071  0.00    37 H
                                    8.43%     2 S               4.071  0.00    32 H
                                    7.18%     2 S               4.071  0.00    43 H
                                    7.17%     1 S              -6.444  1.00    36 H
                                    7.11%     1 S              -6.444  1.00    41 H
                                    7.05%     1 S              -6.444  1.00    42 H
                                    6.87%     1 S              -6.444  1.00    37 H
                                    5.76%     2 S               4.071  0.00    40 H
                                    4.78%     1 P:x            -4.702  0.67     6 C
                                    4.67%     1 S              -6.444  1.00    32 H
                                    3.79%     1 S              -6.444  1.00    43 H
                                    3.77%     1 S              -6.444  1.00    40 H
                                    3.29%     2 S               4.071  0.00    35 H
                                   -3.25%     2 P:y             6.479  0.00     8 C
                                    3.07%     1 P:x            -4.702  0.67    14 C
                                   -3.04%     2 P:y             6.479  0.00     5 C
                                    3.04%     1 P:x            -4.702  0.67    15 C
                                   -3.01%     2 P:y             6.479  0.00    15 C
                                   -2.72%     2 P:x             6.479  0.00    16 C
                                   -2.59%     2 P:y             6.479  0.00    14 C
                                   -2.46%     2 P:y             6.479  0.00    12 C
                                    2.30%     2 S               4.071  0.00    33 H
                                    2.23%     2 S               4.071  0.00    38 H
                                   -2.15%     2 P:y             6.479  0.00    10 C
                                   -2.14%     2 P:y             6.479  0.00     2 C
                                   -2.06%     2 P:y             6.479  0.00     9 C
                                   -2.00%     2 P:y             6.479  0.00     1 C
                                   -1.84%     2 P:x             6.479  0.00    14 C
                                    1.81%     2 S               4.071  0.00    26 H
                                   -1.66%     2 P:y             6.479  0.00    16 C
                                    1.66%     1 P:x            -4.702  0.67     1 C
                                    1.65%     2 S               4.071  0.00    44 H
                                   -1.65%     2 P:y             6.479  0.00    11 C
                                    1.65%     1 P:x            -4.702  0.67    16 C
                                    1.63%     1 S              -6.444  1.00    35 H
                                   -1.62%     2 P:x             6.479  0.00     6 C
                                    1.61%     2 S               4.071  0.00    27 H
                                    1.44%     1 P:y            -4.702  0.67    15 C
                                    1.38%     1 S              -6.444  1.00    44 H
                                   -1.28%     2 P:y             6.479  0.00    13 C
                                   -1.09%     2 P:y             6.479  0.00     6 C
                                   -1.07%     2 P:y             6.479  0.00     4 C
                                   -1.06%     3 S              12.239  0.00     6 C
                                    1.04%     1 P:y            -4.702  0.67     5 C
                                   -1.03%     2 P:y             6.479  0.00    17 C
                                   -1.02%     3 S              12.239  0.00    24 C
       1.964  0.00    95 A         13.66%     1 P:x            -4.702  0.67    15 C
                                   11.70%     1 P:x            -4.702  0.67     6 C
                                    6.26%     1 P:x            -4.702  0.67     1 C
                                    6.20%     1 P:x            -4.702  0.67     5 C
                                    5.68%     1 P:x            -4.702  0.67    14 C
                                    5.57%     2 S               4.071  0.00    37 H
                                    4.71%     2 S               4.071  0.00    35 H
                                    4.59%     1 P:x            -4.702  0.67    16 C
                                    4.50%     2 S               4.071  0.00    36 H
                                    3.38%     1 S              -6.444  1.00    37 H
                                    3.28%     2 S               4.071  0.00    42 H
                                    3.20%     2 S               4.071  0.00    28 H
                                    3.07%     2 S               4.071  0.00    38 H
                                    2.89%     2 S               4.071  0.00    30 H
                                    2.65%     1 S              -6.444  1.00    35 H
                                    2.59%     1 S              -6.444  1.00    36 H
                                    2.43%     2 S               4.071  0.00    43 H
                                   -2.42%     2 P:y             6.479  0.00    14 C
                                    2.42%     2 S               4.071  0.00    29 H
                                    2.14%     1 P:x            -4.702  0.67    12 C
                                    2.13%     1 P:x            -4.702  0.67     9 C
                                    2.11%     2 S               4.071  0.00    34 H
                                    2.11%     1 S              -6.444  1.00    34 H
                                   -2.07%     2 P:x             6.479  0.00    16 C
                                    2.07%     1 S              -6.444  1.00    42 H
                                    2.02%     1 P:x            -4.702  0.67     3 C
                                    2.00%     1 P:y            -4.702  0.67     6 C
                                    1.98%     2 S               4.071  0.00    41 H
                                   -1.87%     2 P:y             6.479  0.00    16 C
                                   -1.84%     2 P:y             6.479  0.00    10 C
                                    1.83%     1 P:x            -4.702  0.67     7 C
                                    1.81%     1 S              -6.444  1.00    28 H
                                    1.80%     1 S              -6.444  1.00    30 H
                                   -1.76%     2 P:x             6.479  0.00    15 C
                                   -1.73%     2 P:y             6.479  0.00     8 C
                                   -1.69%     2 P:x             6.479  0.00     5 C
                                    1.67%     1 S              -6.444  1.00    38 H
                                    1.66%     1 P:x            -4.702  0.67    11 C
                                    1.57%     1 P:x            -4.702  0.67    10 C
                                   -1.56%     2 P:x             6.479  0.00     1 C
                                   -1.54%     2 P:x             6.479  0.00     6 C
                                    1.52%     1 P:y            -4.702  0.67    14 C
                                   -1.47%     2 P:y             6.479  0.00     6 C
                                   -1.43%     2 P:y             6.479  0.00    17 C
                                    1.41%     1 S              -6.444  1.00    29 H
                                    1.22%     1 S              -6.444  1.00    43 H
                                    1.18%     1 S              -6.444  1.00    41 H
                                   -1.14%     2 P:y             6.479  0.00     9 C
                                   -1.07%     2 P:y             6.479  0.00    11 C
                                    1.02%     2 S               4.071  0.00    31 H
[truncated: 221,456 more chars]
