# Supplementary material for: Spin Orbit Coupling in Orthogonal Charge Transfer States: (TD-)DFT of Pyrene—Dimethylaniline
Source: Molecules. 2022 Jan 28;27(3):891. doi: 10.3390/molecules27030891 (PMC8839636; doi:10.3390/molecules27030891)
Supplement: Supplementary file 1 [file molecules-27-00891-s001.zip › Supplementary-Materials-Bissesar-Williams-27-01-2022/Input files/SOC/ACETONE-TZP-PBE/S2/acetone-SOC-S2.txt]

#!/bin/bash

#SBATCH -t 20:00:00
#SBATCH -N 1
#SBATCH -n 16
$ADFBIN/adf <<eor

ATOMS
     1 C       0.000000   -0.000004   -0.524657    
     2 C      -1.313253    0.000008    0.160490    
     3 C       1.313274    0.000007    0.160451     
     4 O      -0.000020   -0.000013   -1.871867     
     5 H       1.434634    0.888402    0.814003   
     6 H       2.137065    0.000017   -0.563927     
     7 H       1.434650   -0.888395    0.813991    
     8 H      -1.434597   -0.888370    0.814068     
     9 H      -1.434607    0.888428    0.814010    
    10 H      -2.137066   -0.000017   -0.563863      
END

BASIS
type TZP
core None
END

XC
HYBRID CAM-B3LYP
END

RELATIVISTIC Scalar ZORA

TDA

EXCITATIONS
Davidson
End
lowest 5
NTO
DESCRIPTORS
END

SOPERT
End

NumericalQuality Good

eor
