# Supplementary material for: Spin Orbit Coupling in Orthogonal Charge Transfer States: (TD-)DFT of Pyrene—Dimethylaniline
Source: Molecules. 2022 Jan 28;27(3):891. doi: 10.3390/molecules27030891 (PMC8839636; doi:10.3390/molecules27030891)
Supplement: Supplementary file 1 [file molecules-27-00891-s001.zip › Supplementary-Materials-Bissesar-Williams-27-01-2022/Input files/SOC/ACETONE-TZP-PBE/S0/acetone-SOC-S0.txt]

#!/bin/bash

#SBATCH -t 20:00:00
#SBATCH -N 1
#SBATCH -n 16
$ADFBIN/adf <<eor

ATOMS
     1 C      -0.000000   -0.000001   -0.620566     
     2 C      -1.288446    0.000002    0.178211     
     3 C       1.288448    0.000002    0.178206      
     4 O      -0.000003   -0.000003   -1.840239     
     5 H       1.330825    0.881654    0.834883    
     6 H       2.149960    0.000010   -0.496815     
     7 H       1.330836   -0.881659    0.834871     
     8 H      -1.330822   -0.881649    0.834890     
     9 H      -1.330829    0.881665    0.834873    
    10 H      -2.149959   -0.000008   -0.496806   
END

BASIS
type TZP
core None
END

XC
HYBRID CAM-B3LYP
END

RELATIVISTIC Scalar ZORA

TDA

EXCITATIONS
Davidson
End
lowest 5
NTO
DESCRIPTORS
END

SOPERT
End

NumericalQuality Good

eor
