# Supplementary material for: Spin Orbit Coupling in Orthogonal Charge Transfer States: (TD-)DFT of Pyrene—Dimethylaniline
Source: Molecules. 2022 Jan 28;27(3):891. doi: 10.3390/molecules27030891 (PMC8839636; doi:10.3390/molecules27030891)
Supplement: Supplementary file 1 [file molecules-27-00891-s001.zip › Supplementary-Materials-Bissesar-Williams-27-01-2022/Input files/SOC/ACETONE-TZP-PBE/T1/acetone-SOC-T1.txt]

#!/bin/bash

#SBATCH -t 20:00:00
#SBATCH -N 1
#SBATCH -n 16
$ADFBIN/adf <<eor

ATOMS
     1 C       0.000000   -0.000007   -0.538515    
     2 C      -1.324671    0.000008    0.164481    
     3 C       1.324689    0.000004    0.164448     
     4 O      -0.000017   -0.000008   -1.866337    
     5 H       1.436715    0.893607    0.807327    
     6 H       2.148392    0.000025   -0.559494  
     7 H       1.436745   -0.893608    0.807308   
     8 H      -1.436689   -0.893579    0.807381    
     9 H      -1.436703    0.893636    0.807324  
    10 H      -2.148394   -0.000020   -0.559440  
END


BASIS
type TZP
core None
END

XC
HYBRID CAM-B3LYP
END


RELATIVISTIC Scalar ZORA

TDA

EXCITATIONS
Davidson
End
lowest 5
NTO
DESCRIPTORS
END

SOPERT
End

NumericalQuality Good

eor
