# Supplementary material for: Spin Orbit Coupling in Orthogonal Charge Transfer States: (TD-)DFT of Pyrene—Dimethylaniline
Source: Molecules. 2022 Jan 28;27(3):891. doi: 10.3390/molecules27030891 (PMC8839636; doi:10.3390/molecules27030891)
Supplement: Supplementary file 1 [file molecules-27-00891-s001.zip › Supplementary-Materials-Bissesar-Williams-27-01-2022/Input files/HR attempts/CR/Gas/Huang-Rhys-factors.txt]

#! /bin/sh

#SBATCH -t 10:00:00
#SBATCH -N 2
#SBATCH -n 16

$ADFBIN/fcf << eor

STATES S1.rkf T1.rkf
QUANTA 0 20
MODES 0 1000
TRANSLATE
ROTATE


eor
